# Supplementary material for: Systematic analysis of structural disorder in the minimal proteome of Mycoplasma pneumoniae
Source: Microbiol Spectr. 2025 Jun 18;13(8):e00968-25. doi: 10.1128/spectrum.00968-25 (PMC12323609; doi:10.1128/spectrum.00968-25)
Supplement: Table S1 — Mpn proteins with an experimentally solved structure and their not solved regions. [file spectrum.00968-25-s0001.xlsx]

## Sheet: Sheet1
Table S1. Mpn proteins with an experimentally solved structure and their not solved regions (>30 aa).
Entry	pdb ID	Start	End	type
Q50341	6RJ1	1	22	not analyzed
Q50341	6RJ1	294	373	gap
Q50341	6RJ1	396	462	gap
Q50341	6RJ1	1003	1218	not analyzed
P11311	6RC9	1	28	not analyzed
P11311	6RC9	29	60	gap
P11311	6RC9	1526	1627	not analyzed
P75556	8A9B	1	29	not analyzed
P75556	8A9B	30	59	gap
P75556	8A9B	869	957	gap
P75556	8A9B	958	1030	not analyzed
P75429	1T71
P75510	2YY5
P75409	4TLW
P75224	2HQL
P75063	4X9M
P75455	1TD6
P75364	2I15
P75430	1U3F
P75589	1PA4
P75467	1N0G	1	22	not analyzed
P75528	8OFJ	1	46	not analyzed
P75223	1ZXJ
P75170	1LQL
P75548	1KNX
P75189	7E2Q
