# Supplementary material for: Systematic analysis of structural disorder in the minimal proteome of Mycoplasma pneumoniae
Source: Microbiol Spectr. 2025 Jun 18;13(8):e00968-25. doi: 10.1128/spectrum.00968-25 (PMC12323609; doi:10.1128/spectrum.00968-25)
Supplement: Table S2 — List of proteins in the Mpn proteome. [file spectrum.00968-25-s0002.xlsx]

## Sheet: Table_S2
Table S2. List of proteins in the Mpn proteome with annotations relative to IDRs, essentiality, GO terms, interaction, virulence, PTMs, and protein degradation rates/half-lives.
Entry	Entry name	Protein name	Gene name	Locus	ORF	Length	IDR num	IDR length	IDR fraction	Essentiality	Virulome	Number of proteolytic sites	Number of phosphorylation sites	Number of acetylation sites	Number of interactions	Phosphorylation sites in IDR	Acetylation sites in IDR	Proteolytic sites in IDR	Attachment organelle	Protein half life	Protein copies	Degradation rate	Translation efficiency	kTE	Adhesion of symbiont to microvasculature (GO:0020035)	Plasma membrane (GO:0005886)
P09924	DEOC_MYCPN	Deoxyribose-phosphate aldolase	deoC	MPN_063	MP091	224	0	0	0	E	N	3	1	2	2	0	0	0	0	59.38	297.4	2.55e-05	0.088	2.92	0	0
P0CJ80	Y212_MYCPN	Uncharacterized protein MG074 homolog		MPN_212	G07_orf135	135	1	64	0.474074	E	N	0	NA	NA	0	NA	NA	0	0	NA	NA	NA	NA	NA	0	0
P0CJ81	P65_MYCPN	Proline-rich P65 protein	p65	MPN_309	MP527	405	2	323	0.797531	N	Y	5	NA	NA	2	NA	NA	2	1	11.58	203.5	3.89e-05	0.0563	5.6	0	1
P11311	ADP1_MYCPN	Adhesin P1	mgpA	MPN_141	MP013	1627	2	151	0.0928089	N	Y	70	0	0	3	0	0	16	1	18.92	847.9	3.25e-05	0.076	13.99	1	1
P22446	GYRA_MYCPN	DNA gyrase subunit A	gyrA	MPN_004	MP150	839	0	0	0	E	N	0	0	1	7	0	0	0	0	38.47	280.2	2.73e-05	0.0946	6.55	0	0
P22447	GYRB_MYCPN	DNA gyrase subunit B	gyrB	MPN_003	MP151	650	0	0	0	E	N	6	1	2	7	0	0	0	0	20.43	285.4	3.17e-05	0.0999	8.47	0	0
P23568	EFTU_MYCPN	Elongation factor Tu	tuf	MPN_665	MP177	394	0	0	0	E	N	53	2	12	35	0	0	0	0	127.81	4272.1	2.38e-05	0.182	8.16	0	0
P41204	RL16_MYCPN	Large ribosomal subunit protein uL16	rplP	MPN_172	MP659	139	0	0	0	E	N	3	0	0	5	0	0	0	0	24.97	211.9	3e-05	0.0479	3.45	0	0
P41205	RS3_MYCPN	Small ribosomal subunit protein uS3	rpsC	MPN_171	MP660	273	1	54	0.197802	E	N	7	0	1	21	0	1	2	0	25.06	487	3e-05	0.115	12.77	0	0
P46775	RS4_MYCPN	Small ribosomal subunit protein uS4	rpsD	MPN_446	MP395	205	0	0	0	E	N	9	0	0	22	0	0	0	0	29.11	634	2.89e-05	0.0721	2.48	0	0
P52864	RL36_MYCPN	Large ribosomal subunit protein bL36	rpmJ	MPN_188	MP643	37	0	0	0	E	N	0	NA	NA	1	NA	NA	0	0	NA	NA	NA	NA	NA	0	0
P53527	RPIB_MYCPN	Probable ribose-5-phosphate isomerase B	rpiB	MPN_595	MP247	152	0	0	0	E	N	1	0	0	3	0	0	0	0	17.84	211.3	3.31e-05	0.292	15.47	0	0
P54125	PEPF_MYCPN	Oligoendopeptidase F homolog	pepF	MPN_197	MP634	611	0	0	0	E	N	2	0	2	9	0	0	0	0	72.29	452.4	2.5e-05	0.354	23.91	0	0
P56850	RL332_MYCPN	Large ribosomal subunit protein bL33B	rpmG2	MPN_069	MP085.1	48	0	0	0	E	N	0	NA	NA	0	NA	NA	0	0	4.12	16	6.91e-05	0.0104	0.88	0	0
P57079	RS21_MYCPN	Small ribosomal subunit protein bS21	rpsU	MPN_296	MP539.1	60	0	0	0	E	N	1	0	0	0	0	0	0	0	9.37	135.1	4.29e-05	0.035	10.48	0	0
P57114	YQGF_MYCPN	Putative pre-16S rRNA nuclease		MPN_418	MP422.1	140	0	0	0	E	N	0	NA	NA	3	NA	NA	0	0	NA	156	NA	NA	NA	0	0
P75033	Y153_MYCPN	Uncharacterized ATP-dependent helicase MG140 homolog		MPN_153	E07_orf1113	1113	1	32	0.0287511	N	N	11	2	5	3	0	0	0	0	79.98	278.9	2.47e-05	0.18	9.64	0	0
P75034	Y152_MYCPN	Uncharacterized lipoprotein MPN_152		MPN_152	E07_orf794	794	1	55	0.0692695	N	N	0	0	0	0	0	0	0	0	58.12	3.3	2.56e-05	0.00906	0.52	0	1
P75035	Y151_MYCPN	UPF0134 protein MPN_151		MPN_151	E07_orf133	133	0	0	0	N	N	0	NA	NA	0	NA	NA	0	0	NA	NA	NA	NA	NA	0	0
P75036	Y150_MYCPN	Putative MgpC-like protein MPN_150		MPN_150	E07_orf224	224	0	0	0	N	Y	0	NA	NA	0	NA	NA	0	0	NA	NA	NA	NA	NA	0	0
P75037	Y149_MYCPN	Putative MgpC-like protein MPN_149		MPN_149	E07_orf434	434	2	168	0.387097	N	N	4	NA	NA	0	NA	NA	0	0	NA	NA	NA	NA	NA	0	0
P75038	K1PF_MYCPN	Putative 1-phosphofructokinase	fruK	MPN_079	MP076	300	0	0	0	F	N	0	0	0	1	0	0	0	0	43.81	51.7	2.67e-05	0.141	9.15	0	0
P75039	PTF3A_MYCPN	PTS system fructose-specific EIIABC component	fruA	MPN_078	MP077	694	1	30	0.0432277	N	N	0	1	1	4	1	0	0	0	58.02	64.8	2.56e-05	0.145	7.18	0	1
P75040	Y077_MYCPN	Major facilitator superfamily transporter MPN_077		MPN_077	MP078	546	0	0	0	N	N	0	0	0	0	0	0	0	0	75.73	93.1	2.48e-05	0.0361	2.16	0	1
P75041	Y076_MYCPN	Major facilitator superfamily transporter MPN_076		MPN_076	MP079	564	0	0	0	E	N	0	0	0	2	0	0	0	0	300	387.2	2.29e-05	0.0702	3.7	0	1
P75042	Y075_MYCPN	Uncharacterized glycosyltransferase MG060 homolog		MPN_075	D09_orf299	299	0	0	0	E	N	0	0	0	0	0	0	0	0	15.92	8.6	3.44e-05	0.0454	1.48	0	0
P75043	SSRP_MYCPN	SsrA-binding protein	smpB	MPN_074	MP081	147	0	0	0	E	N	1	NA	NA	0	NA	NA	0	0	NA	NA	NA	NA	NA	0	0
P75044	KPRS_MYCPN	Ribose-phosphate pyrophosphokinase	prs	MPN_073	MP082	328	0	0	0	E	N	6	0	0	3	0	0	0	0	89.36	158	2.45e-05	0.143	8.24	0	0
P75045	RNM5_MYCPN	Ribonuclease M5	rnmV	MPN_072	D09_orf178	178	0	0	0	E	N	2	0	0	3	0	0	0	0	NA	14.9	NA	NA	NA	0	0
P75046	RSMI_MYCPN	Ribosomal RNA small subunit methyltransferase I	rsmI	MPN_071	D09_orf276	276	0	0	0	E	N	0	0	0	1	0	0	0	0	11.78	22.2	3.86e-05	0.0995	9.15	0	0
P75047	Y070_MYCPN	Uncharacterized protein MG055.2 homolog		MPN_070	D09_orf127a	127	1	46	0.362205	E	N	0	0	0	0	0	0	0	0	NA	NA	NA	NA	NA	0	1
P75048	Y068_MYCPN	Uncharacterized protein MG055 homolog		MPN_068	D09_orf125	125	1	33	0.264	E	N	0	NA	NA	0	NA	NA	0	0	8.85	15.9	4.41e-05	0.00685	0.46	0	0
P75049	NUSG_MYCPN	Transcription termination/antitermination protein NusG	nusG	MPN_067	D09_orf320	320	1	82	0.25625	E	N	5	1	1	2	0	0	0	0	26.38	669.9	2.96e-05	0.244	19.59	0	0
P75050	MANB_MYCPN	Phosphomannomutase	manB	MPN_066	MP088	554	0	0	0	E	N	6	1	2	4	0	0	0	1	59.85	333.4	2.55e-05	0.136	3.89	0	0
P75051	CDD_MYCPN	Cytidine deaminase	cdd	MPN_065	MP089	133	0	0	0	F	N	0	0	0	3	0	0	0	0	19.76	109.1	3.2e-05	0.0285	1.89	0	0
P75052	TYPH_MYCPN	Thymidine phosphorylase	deoA	MPN_064	MP090	421	0	0	0	F	N	4	0	0	1	0	0	0	0	300	215.6	2.29e-05	0.05	2.36	0	0
P75053	DEOD_MYCPN	Purine nucleoside phosphorylase DeoD-type	deoD	MPN_062	MP092	238	0	0	0	E	N	4	0	2	2	0	0	0	0	71.26	597.8	2.5e-05	0.223	11.87	0	0
P75054	SRP54_MYCPN	Signal recognition particle protein	ffh	MPN_061	MP093	450	0	0	0	E	N	5	0	6	9	0	0	0	0	44.73	212.6	2.66e-05	0.195	6.18	0	0
P75055	TSAD_MYCPN	tRNA N6-adenosine threonylcarbamoyltransferase	tsaD	MPN_059	MP095	319	0	0	0	E	N	0	0	0	2	0	0	0	0	29.51	41.5	2.88e-05	0.044	5.13	0	0
P75056	Y058_MYCPN	Uncharacterized lipoprotein MG045 homolog		MPN_058	D09_orf485	485	1	32	0.0659794	E	N	0	0	0	0	0	0	0	0	37.98	59.6	2.74e-05	0.181	11.59	0	1
P75057	POTC_MYCPN	Spermidine/putrescine transport system permease protein PotC homolog	potC	MPN_057	MP097	286	0	0	0	E	N	0	NA	NA	0	NA	NA	0	0	NA	5.8	NA	NA	NA	0	1
P75058	POTB_MYCPN	Spermidine/putrescine transport system permease protein PotB homolog	potB	MPN_056	MP098	286	0	0	0	E	N	0	NA	NA	0	NA	NA	0	0	NA	3.7	NA	NA	NA	0	1
P75059	POTA_MYCPN	Spermidine/putrescine import ATP-binding protein PotA	potA	MPN_055	MP099	560	0	0	0	E	N	5	0	3	0	0	0	0	0	19.2	139.6	3.23e-05	0.157	3.73	0	1
P75060	Y054_MYCPN	Uncharacterized lipoprotein MPN_054		MPN_054	D09_orf123	123	1	45	0.365854	N	N	0	NA	NA	0	NA	NA	0	0	NA	NA	NA	NA	NA	0	1
P75061	PTHP_MYCPN	Phosphocarrier protein HPr	ptsH	MPN_053	MP101	88	0	0	0	E	N	1	1	3	0	0	0	0	0	93.79	1687.9	2.44e-05	0.18	11.86	0	0
P75062	Y052_MYCPN	Uncharacterized lipoprotein MG040 homolog		MPN_052	D09_orf657	657	3	272	0.414003	E	N	16	0	0	0	0	0	6	0	300	386.2	2.29e-05	0.147	6.77	0	1
P75063	GLPO_MYCPN	Glycerol 3-phosphate oxidase	glpD	MPN_051	D09_orf384	384	0	0	0	N	N	0	0	5	2	0	0	0	0	86.84	666.6	2.45e-05	0.507	26.49	0	1
P75064	GLPK_MYCPN	Glycerol kinase	glpK	MPN_050	MP104	508	0	0	0	E	N	2	0	1	2	0	0	0	0	94.22	304.5	2.43e-05	0.176	12.61	0	0
P75065	Y049_MYCPN	Uncharacterized protein MPN_049		MPN_049	D09_orf632	632	1	70	0.110759	N	N	0	NA	NA	0	NA	NA	0	0	NA	NA	NA	NA	NA	0	0
P75066	Y048_MYCPN	Uncharacterized protein MPN_048		MPN_048	D09_orf518	518	3	161	0.310811	N	N	0	NA	NA	3	NA	NA	0	0	NA	NA	NA	NA	NA	0	0
P75067	NAMPT_MYCPN	Nicotinamide phosphoribosyltransferase		MPN_047	D09_orf451	451	0	0	0	E	N	0	0	0	1	0	0	0	0	23.38	6.1	3.05e-05	0.0171	0.83	0	0
P75068	SYD_MYCPN	Aspartate--tRNA ligase	aspS	MPN_046	MP108	557	0	0	0	E	N	2	0	1	2	0	0	0	0	46.93	60.6	2.64e-05	0.0882	7.47	0	0
P75069	SYH_MYCPN	Histidine--tRNA ligase	hisS	MPN_045	MP109	414	0	0	0	E	N	1	0	1	0	0	0	0	0	300	58.7	2.29e-05	0.0466	3.56	0	0
P75070	KITH_MYCPN	Thymidine kinase	tdk	MPN_044	MP110	191	0	0	0	E	N	0	0	0	1	0	0	0	0	4.11	57	6.91e-05	0.0591	3.01	0	0
P75071	GLPF_MYCPN	Probable glycerol uptake facilitator protein	glpF	MPN_043	MP111	264	0	0	0	E	N	0	NA	NA	0	NA	NA	0	0	NA	21.4	NA	NA	NA	0	1
P75072	Y042_MYCPN	Uncharacterized protein MPN_042		MPN_042	B01_orf672	672	1	63	0.09375	N	N	0	NA	NA	4	NA	NA	0	0	NA	NA	NA	NA	NA	0	0
P75073	Y041_MYCPN	Uncharacterized protein MPN_041		MPN_041	B01_orf186L	186	3	142	0.763441	N	N	0	NA	NA	5	NA	NA	0	0	NA	NA	NA	NA	NA	0	0
P75074	Y040_MYCPN	Uncharacterized protein MPN_040		MPN_040	B01_orf103b	103	1	103	1	N	N	0	NA	NA	2	NA	NA	0	0	NA	NA	NA	NA	NA	0	0
P75075	Y039_MYCPN	Uncharacterized protein MPN_039		MPN_039	B01_orf338	338	1	60	0.177515	N	N	0	NA	NA	0	NA	NA	0	0	NA	NA	NA	NA	NA	0	0
P75076	Y038_MYCPN	UPF0134 protein MPN_038		MPN_038	B01_orf116L	116	0	0	0	N	N	0	NA	NA	0	NA	NA	0	0	NA	NA	NA	NA	NA	0	0
P75077	Y037_MYCPN	Uncharacterized protein MPN_037		MPN_037	B01_orf147	147	1	147	1	N	N	0	NA	NA	0	NA	NA	0	0	NA	NA	NA	NA	NA	0	0
P75078	Y036_MYCPN	Uncharacterized protein MPN_036		MPN_036	B01_orf666	673	1	64	0.0950966	N	N	2	0	0	4	0	0	2	0	19.45	18.3	3.22e-05	0.00407	0.22	0	0
P75079	Y035_MYCPN	Uncharacterized protein MPN_035		MPN_035	B01_orf666	666	1	68	0.102102	N	N	0	NA	NA	11	NA	NA	0	0	NA	NA	NA	NA	NA	0	0
P75080	DPO3_MYCPN	DNA polymerase III PolC-type	polC	MPN_034	MP120	1443	1	157	0.108801	E	N	8	0	1	5	0	0	0	0	47.45	81.3	2.64e-05	0.0775	7.29	0	0
P75081	UPP_MYCPN	Uracil phosphoribosyltransferase	upp	MPN_033	MP121	206	0	0	0	E	N	0	0	0	9	0	0	0	0	23.85	58.7	3.04e-05	0.0934	6.28	0	0
P75082	Y032_MYCPN	Uncharacterized protein MG029 homolog		MPN_032	B01_orf108	108	0	0	0	N	N	0	0	0	4	0	0	0	0	NA	NA	NA	NA	NA	0	0
P75083	Y031_MYCPN	Uncharacterized protein MG028 homolog		MPN_031	B01_orf203	203	1	41	0.20197	E	N	0	0	0	0	0	0	0	0	38.74	23.2	2.73e-05	0.0263	1.58	0	1
P75084	Y030_MYCPN	Uncharacterized protein MG027 homolog		MPN_030	B01_orf168	168	1	30	0.178571	F	N	0	NA	NA	0	NA	NA	0	0	11.51	22.9	3.9e-05	0.0178	0.71	0	0
P75085	EFP_MYCPN	Elongation factor P	efp	MPN_029	MP125	190	0	0	0	E	N	2	0	1	2	0	0	0	0	29.59	NA	NA	NA	NA	0	0
P75086	Y028_MYCPN	Uncharacterized glycosyltransferase MG025 homolog		MPN_028	B01_orf299V	299	0	0	0	N	N	0	NA	NA	0	NA	NA	0	0	NA	6.4	NA	NA	NA	0	0
P75087	Y027_MYCPN	Uncharacterized protein MPN_027		MPN_027	B01_orf274	274	2	223	0.813869	F	N	0	0	0	2	0	0	0	0	NA	12.7	NA	NA	NA	0	0
P75088	YCHF_MYCPN	Ribosome-binding ATPase YchF	ychF	MPN_026	B01_orf362	362	0	0	0	F	N	1	0	0	0	0	0	0	0	17.7	32.5	3.32e-05	0.0244	2.57	0	0
P75089	ALF_MYCPN	Fructose-bisphosphate aldolase	fba	MPN_025	MP129	288	0	0	0	E	N	0	2	4	11	0	0	0	0	78.18	607.2	2.48e-05	0.0915	5.56	0	0
P75090	RPOE_MYCPN	Probable DNA-directed RNA polymerase subunit delta	rpoE	MPN_024	MP130	144	1	55	0.381944	E	N	3	1	0	4	1	0	0	0	7.76	644.1	4.71e-05	0.136	6.07	0	0
P75091	SYM_MYCPN	Methionine--tRNA ligase	metG	MPN_023	MP131	512	0	0	0	E	N	3	0	0	9	0	0	0	0	36.01	42.7	2.76e-05	0.0432	3.34	0	0
P75092	PIP_MYCPN	Putative proline iminopeptidase	pip	MPN_022	MP132	309	0	0	0	F	N	0	0	0	4	0	0	0	0	300	143	2.29e-05	0.0488	2.36	0	0
P75093	Y020_MYCPN	Uncharacterized ATP-dependent helicase MPN_020		MPN_020	D12_orf1030	1030	6	368	0.357282	E	N	3	1	5	19	1	2	1	0	35.12	153.5	2.78e-05	0.0878	3.55	0	0
P75094	Y019_MYCPN	Putative ABC transporter ATP-binding protein MG015 homolog		MPN_019	D12_orf634	634	2	97	0.152997	E	N	1	0	0	1	0	0	1	0	143.55	72.7	2.36e-05	0.051	1.76	0	1
P75095	Y018_MYCPN	Putative ABC transporter ATP-binding protein MG014 homolog		MPN_018	D12_orf623	623	0	0	0	E	N	3	0	0	0	0	0	0	0	300	19.7	2.29e-05	0.0177	0.65	0	1
P75096	FOLD_MYCPN	Bifunctional protein FolD	folD	MPN_017	MP137	269	0	0	0	E	N	0	0	0	0	0	0	0	0	18.6	14.9	3.27e-05	0.0212	1.09	0	0
P75097	Y016_MYCPN	Uncharacterized protein MG012 homolog		MPN_016	D12_orf288	288	0	0	0	E	N	0	0	0	5	0	0	0	0	NA	12.4	NA	NA	NA	0	0
P75098	Y015_MYCPN	Uncharacterized protein MG011 homolog		MPN_015	D12_orf285	285	0	0	0	F	N	1	0	1	0	0	0	0	0	14.85	67.1	3.53e-05	0.0769	2.71	0	0
P75099	Y014_MYCPN	Uncharacterized protein MG010 homolog		MPN_014	D12_orf212	212	0	0	0	N	N	0	NA	NA	4	NA	NA	0	0	NA	NA	NA	NA	NA	0	0
P75100	Y013_MYCPN	UPF0134 protein MPN_013		MPN_013	D12_orf257	257	1	124	0.48249	F	N	1	0	0	0	0	0	1	0	22.22	6	3.1e-05	0.0053	0.46	0	0
P75101	Y012_MYCPN	Uncharacterized protein MPN_012		MPN_012	D12_orf235	235	2	101	0.429787	N	N	0	NA	NA	0	NA	NA	0	0	48.08	5.8	2.63e-05	0.0163	0.27	0	0
P75102	Y011_MYCPN	Uncharacterized lipoprotein MPN_011		MPN_011	D12_orf231	231	0	0	0	N	N	0	0	0	5	0	0	0	0	300	13.3	2.29e-05	0.067	2.29	0	1
P75103	Y010_MYCPN	UPF0134 protein MPN_010		MPN_010	D12_orf131	131	0	0	0	N	N	0	NA	NA	0	NA	NA	0	0	NA	NA	NA	NA	NA	0	0
P75104	MNME_MYCPN	tRNA modification GTPase MnmE	mnmE	MPN_008	MP146	442	0	0	0	E	N	1	0	0	5	0	0	0	0	17.47	26.3	3.33e-05	0.0768	6.14	0	0
P75105	Y007_MYCPN	Uncharacterized protein MG007 homolog		MPN_007	D12_orf253	253	0	0	0	E	N	1	0	0	5	0	0	0	0	13.38	8.2	3.67e-05	0.00785	0.6	0	0
P75106	KTHY_MYCPN	Thymidylate kinase	tmk	MPN_006	MP148	210	0	0	0	E	N	1	0	0	5	0	0	0	0	35.87	47.1	2.77e-05	0.0279	1.48	0	0
P75107	SYS_MYCPN	Serine--tRNA ligase	serS	MPN_005	MP149	420	0	0	0	E	N	2	0	4	2	0	0	0	0	89.4	169.1	2.45e-05	0.074	3.25	0	0
P75109	Y684_MYCPN	Uncharacterized ABC transporter permease MG468 homolog		MPN_684	K05_orf1882	1882	6	1034	0.549416	E	N	14	0	0	3	0	0	7	0	19.38	131.9	3.22e-05	0.158	13.11	0	1
P75110	Y683_MYCPN	Putative ABC transporter ATP-binding protein MG467 homolog		MPN_683	K05_orf339	339	1	104	0.306785	F	N	2	0	0	2	0	0	0	0	40.78	73.7	2.7e-05	0.0755	3.16	0	0
P75111	RNPA_MYCPN	Ribonuclease P protein component	rnpA	MPN_681	MP161	118	0	0	0	E	N	0	NA	NA	0	NA	NA	0	0	NA	NA	NA	NA	NA	0	0
P75112	YIDC_MYCPN	Membrane protein insertase YidC	yidC	MPN_680	MP162	385	0	0	0	E	N	0	0	0	0	0	0	0	0	25.68	48.3	2.98e-05	0.0432	4.1	0	1
P75113	RSMA_MYCPN	Ribosomal RNA small subunit methyltransferase A	rsmA	MPN_679	MP163	263	0	0	0	E	N	3	0	0	0	0	0	0	0	19.11	21.2	3.24e-05	0.0166	2.31	0	0
P75114	SYE_MYCPN	Glutamate--tRNA ligase	gltX	MPN_678	MP164	484	0	0	0	E	N	2	0	0	6	0	0	0	0	191.45	184.3	2.33e-05	0.0711	4.82	0	0
P75115	Y677_MYCPN	Uncharacterized protein MG461 homolog		MPN_677	K05_orf425	425	0	0	0	E	N	2	0	1	5	0	0	0	0	101.66	94.6	2.42e-05	0.105	4.02	0	0
P75116	Y676_MYCPN	Uncharacterized protein MPN_676		MPN_676	K05_orf106	106	1	106	1	F	N	0	NA	NA	3	NA	NA	0	0	NA	NA	NA	NA	NA	0	0
P75117	Y675_MYCPN	UPF0134 protein MPN_675		MPN_675	K05_orf101a	101	0	0	0	N	N	0	NA	NA	0	NA	NA	0	0	NA	5.9	NA	NA	NA	0	0
P75118	Y673_MYCPN	Uncharacterized protein MG459 homolog		MPN_673	K05_orf169	169	0	0	0	E	N	1	0	3	1	0	0	0	0	118.3	367.7	2.39e-05	0.0767	3.52	0	0
P75119	HGPRT_MYCPN	Hypoxanthine-guanine phosphoribosyltransferase	hpt	MPN_672	MP170	175	0	0	0	E	N	2	0	0	0	0	0	0	0	7.68	7.3	4.74e-05	0.00335	0.19	0	0
P75120	FTSH_MYCPN	ATP-dependent zinc metalloprotease FtsH	ftsH	MPN_671	MP171	709	1	136	0.191819	E	N	21	1	5	9	0	0	0	0	52.56	585.8	2.6e-05	0.182	18.31	0	1
P75121	Y670_MYCPN	Uncharacterized protein MG456 homolog		MPN_670	K05_orf345	345	1	40	0.115942	E	N	2	0	1	0	0	0	0	0	86.08	239.7	2.45e-05	0.101	5.06	0	1
P75122	SYY_MYCPN	Tyrosine--tRNA ligase	tyrS	MPN_669	MP173	399	0	0	0	E	N	0	0	0	2	0	0	0	0	115.86	70.4	2.4e-05	0.181	8.16	0	0
P75123	OHRL_MYCPN	Organic hydroperoxide resistance protein-like		MPN_668	K05_orf140	140	0	0	0	F	N	1	0	1	7	0	0	0	0	71.94	380.4	2.5e-05	0.104	2.88	0	0
P75124	GALU_MYCPN	UTP--glucose-1-phosphate uridylyltransferase	galU	MPN_667	MP175	291	0	0	0	E	N	2	0	0	0	0	0	0	0	77.25	38.2	2.48e-05	0.0239	1.54	0	0
P75125	Y666_MYCPN	Uncharacterized protein MG452 homolog		MPN_666	K05_orf251	251	0	0	0	F	N	0	NA	NA	0	NA	NA	0	0	300	33.8	2.29e-05	0.0111	0.86	0	1
P75127	Y664_MYCPN	DegV domain-containing protein MG450 homolog		MPN_664	K05_orf237	290	0	0	0	E	N	0	0	0	0	0	0	0	0	27.45	183.1	2.93e-05	0.02	1.66	0	0
P75128	Y663_MYCPN	Uncharacterized protein MG449 homolog		MPN_663	K05_orf234	234	0	0	0	E	N	0	0	0	9	0	0	0	0	31.38	66.5	2.84e-05	0.0228	1.38	0	0
P75129	MSRB_MYCPN	Peptide methionine sulfoxide reductase MsrB	msrB	MPN_662	K05_orf151	151	0	0	0	F	N	4	0	0	3	0	0	0	0	NA	219	NA	NA	NA	0	0
P75130	Y661_MYCPN	Uncharacterized protein MG447 homolog		MPN_661	K05_orf499	549	0	0	0	F	N	0	0	0	0	0	0	0	0	43.71	13.2	2.67e-05	0.0194	0.94	0	1
P75131	RS16_MYCPN	Small ribosomal subunit protein bS16	rpsP	MPN_660	MP182	88	0	0	0	E	N	0	0	1	15	0	0	0	0	25.47	435.1	2.99e-05	0.0905	2.06	0	0
P75132	TRMD_MYCPN	tRNA (guanine-N(1)-)-methyltransferase	trmD	MPN_659	MP183	231	0	0	0	E	N	0	NA	NA	0	NA	NA	0	0	7.24	6.2	4.89e-05	0.00253	0.11	0	0
P75133	RL19_MYCPN	Large ribosomal subunit protein bL19	rplS	MPN_658	MP184	119	0	0	0	E	N	6	0	0	15	0	0	0	0	26.32	63	2.96e-05	0.0279	1.42	0	0
P75134	Y657_MYCPN	Uncharacterized protein MG443 homolog		MPN_657	K05_orf401	401	0	0	0	F	N	0	0	0	0	0	0	0	0	NA	9.3	NA	NA	NA	0	1
P75135	RBGA_MYCPN	Probable ribosome biogenesis GTPase A	rbgA	MPN_656	K05_orf271	271	0	0	0	E	N	0	NA	NA	11	NA	NA	0	0	14.12	4.6	3.59e-05	0.0204	1.11	0	0
P75136	Y655_MYCPN	UPF0134 protein MPN_655		MPN_655	E09_orf204o	204	1	115	0.563725	N	N	0	1	0	0	0	0	0	0	17.19	28.4	3.35e-05	0.0368	1.95	0	0
P75137	Y654_MYCPN	Uncharacterized lipoprotein MPN_654		MPN_654	E09_orf129	129	2	72	0.55814	N	N	0	NA	NA	0	NA	NA	0	0	NA	NA	NA	NA	NA	0	1
P75138	Y148_MYCPN	Uncharacterized protein MPN_148		MPN_148	E07_orf140	140	0	0	0	N	N	1	NA	NA	6	NA	NA	0	0	4.06	50.7	6.97e-05	0.0177	1.13	0	0
P75139	Y147_MYCPN	Uncharacterized protein MPN_147		MPN_147	E07_orf485	485	1	30	0.0618557	N	N	0	NA	NA	0	NA	NA	0	0	NA	NA	NA	NA	NA	0	0
P75140	Y146_MYCPN	Uncharacterized protein MPN_146		MPN_146	E07_orf265	265	1	32	0.120755	N	N	0	NA	NA	0	NA	NA	0	0	NA	NA	NA	NA	NA	0	0
P75141	Y145_MYCPN	UPF0134 protein MPN_145		MPN_145	E07_orf179	179	0	0	0	N	N	0	NA	NA	5	NA	NA	0	0	NA	3.4	NA	NA	NA	0	0
P75142	Y144_MYCPN	Putative adhesin P1-like protein MPN_144		MPN_144	E07_orf413	413	0	0	0	N	Y	0	NA	NA	0	NA	NA	0	0	NA	NA	NA	NA	NA	0	0
P75143	Y143_MYCPN	Uncharacterized protein MPN_143		MPN_143	E07_orf175	175	1	91	0.52	N	N	0	NA	NA	0	NA	NA	0	0	NA	NA	NA	NA	NA	0	0
P75144	NRNA_MYCPN	Bifunctional oligoribonuclease and PAP phosphatase NrnA	nrnA	MPN_140	MP014	324	0	0	0	E	N	3	0	0	7	0	0	0	0	50.26	191.4	2.61e-05	0.0913	6.28	0	0
P75145	PTMA_MYCPN	Mannitol-specific phosphotransferase enzyme IIA component	mtlF	MPN_653	MP189	143	0	0	0	N	N	0	0	0	1	0	0	0	0	59.13	52.6	2.56e-05	0.239	4.88	0	1
P75146	PTMCB_MYCPN	PTS system mannitol-specific EIICB component	mtlA	MPN_651	MP191	488	NA	NA	NA	N	N	1	NA	NA	0	NA	NA	0	0	NA	NA	NA	NA	NA	0	1
P75147	Y650_MYCPN	Uncharacterized lipoprotein MPN_650		MPN_650	E09_orf101	101	1	34	0.336634	N	N	0	NA	NA	3	NA	NA	0	0	NA	NA	NA	NA	NA	0	1
P75148	Y649_MYCPN	Uncharacterized protein MPN_649		MPN_649	E09_orf136L	136	0	0	0	N	N	0	NA	NA	1	NA	NA	0	0	NA	NA	NA	NA	NA	0	0
P75149	Y648_MYCPN	Uncharacterized protein MG441 homolog		MPN_648	E09_orf136	136	1	95	0.698529	N	N	0	NA	NA	0	NA	NA	0	0	NA	NA	NA	NA	NA	0	0
P75150	Y647_MYCPN	Uncharacterized lipoprotein MG439 homolog 1		MPN_647	E09_orf290	290	1	35	0.12069	N	N	0	NA	NA	0	NA	NA	0	0	7.92	5.4	4.66e-05	0.0315	2.57	0	1
P75151	Y646_MYCPN	Uncharacterized lipoprotein MG440 homolog 1		MPN_646	E09_orf277	277	1	30	0.108303	N	N	0	NA	NA	2	NA	NA	0	0	13.36	6	3.67e-05	0.0534	3.8	0	1
P75152	Y645_MYCPN	Uncharacterized lipoprotein MG439 homolog 2		MPN_645	E09_orf290	283	1	30	0.106007	N	N	0	NA	NA	3	NA	NA	0	0	16.58	4.2	3.39e-05	0.0389	1.36	0	1
P75153	Y644_MYCPN	Uncharacterized lipoprotein MG439 homolog 3		MPN_644	E09_orf283b	283	2	80	0.282686	N	N	0	NA	NA	2	NA	NA	0	0	NA	NA	NA	NA	NA	0	1
P75154	Y643_MYCPN	Uncharacterized protein MPN_643		MPN_643	E09_orf302	302	1	58	0.192053	N	N	1	0	0	3	0	0	1	0	17.59	12.7	3.32e-05	0.0659	4.11	0	0
P75155	Y642_MYCPN	Uncharacterized lipoprotein MG439 homolog 4		MPN_642	E09_orf279	279	0	0	0	N	N	0	0	0	3	0	0	0	0	14.49	8.4	3.56e-05	0.0365	1.64	0	1
P75156	Y641_MYCPN	Uncharacterized lipoprotein MG440 homolog 3		MPN_641	E09_orf276	276	1	33	0.119565	N	N	0	0	0	0	0	0	0	0	7.59	20.3	4.77e-05	0.155	8.33	0	1
P75157	Y640_MYCPN	Uncharacterized lipoprotein MG439 homolog 5		MPN_640	E09_orf300	300	1	46	0.153333	N	N	0	NA	NA	2	NA	NA	0	0	NA	2.8	NA	NA	NA	0	1
P75158	Y639_MYCPN	Uncharacterized protein MPN_639		MPN_639	E09_orf287o	287	1	35	0.121951	N	N	0	0	0	0	0	0	0	0	24.18	7.2	3.03e-05	0.0452	2.71	0	0
P75159	T1SX_MYCPN	Putative type I specificity subunit S.MpnORF638P		MPN_638	E30_orf375	375	0	0	0	N	N	8	2	14	3	0	0	0	0	240.43	596	2.31e-05	0.217	10.84	0	0
P75160	CDSA_MYCPN	Putative phosphatidate cytidylyltransferase	cdsA	MPN_637	MP205	395	2	128	0.324051	E	N	0	NA	NA	0	NA	NA	0	0	NA	20	NA	NA	NA	0	1
P75161	RRF_MYCPN	Ribosome-recycling factor	frr	MPN_636	MP206	184	0	0	0	E	N	5	1	8	5	0	0	0	0	40.43	652.2	2.71e-05	0.537	12.39	0	0
P75162	Y635_MYCPN	Uncharacterized protein MPN_635		MPN_635	E30_orf352	352	0	0	0	N	N	0	NA	NA	5	NA	NA	0	0	NA	NA	NA	NA	NA	0	0
P75163	Y634_MYCPN	Uncharacterized protein MPN_634		MPN_634	C12_orf181o	181	0	0	0	N	N	0	NA	NA	0	NA	NA	0	0	NA	NA	NA	NA	NA	0	0
P75164	Y633_MYCPN	Uncharacterized protein MPN_633		MPN_633	C12_orf247	247	0	0	0	N	N	0	NA	NA	2	NA	NA	0	0	NA	NA	NA	NA	NA	0	0
P75165	PYRH_MYCPN	Uridylate kinase	pyrH	MPN_632	MP210	235	0	0	0	E	N	0	0	0	0	0	0	0	0	36.02	36.3	2.76e-05	0.0247	2.6	0	0
P75166	Y630_MYCPN	Uncharacterized protein MG432 homolog		MPN_630	C12_orf404	404	0	0	0	E	N	1	0	0	0	0	0	0	0	300	19.3	2.29e-05	0.0421	1.57	0	1
P75167	GPMI_MYCPN	2,3-bisphosphoglycerate-independent phosphoglycerate mutase	gpmI	MPN_628	MP214	508	0	0	0	E	N	1	0	1	4	0	0	0	0	43.7	176.5	2.67e-05	0.0967	6.79	0	0
P75168	PT1_MYCPN	Phosphoenolpyruvate-protein phosphotransferase	ptsI	MPN_627	MP215	572	0	0	0	E	N	1	0	7	1	0	0	0	0	115.21	123.5	2.4e-05	0.0604	2.76	0	0
P75169	Y626_MYCPN	Uncharacterized protein MG428 homolog		MPN_626	C12_orf172	172	1	33	0.19186	N	N	0	NA	NA	0	NA	NA	0	0	NA	NA	NA	NA	NA	0	0
P75170	HPRR_MYCPN	Hydroperoxide reductase		MPN_625	C12_orf141	141	0	0	0	N	N	1	1	1	0	0	0	0	0	43.9	1250.1	2.67e-05	0.314	37.61	0	0
P75171	RL28_MYCPN	Large ribosomal subunit protein bL28	rpmB	MPN_624	MP218	65	0	0	0	F	N	3	0	0	0	0	0	0	0	26.45	75.1	2.96e-05	0.013	1.11	0	0
P75172	Y623_MYCPN	Probable ATP-dependent RNA helicase MG425 homolog		MPN_623	C12_orf450	450	1	65	0.144444	F	N	2	1	0	5	1	0	0	0	6.43	59.6	5.22e-05	0.0768	3.37	0	0
P75173	RS15_MYCPN	Small ribosomal subunit protein uS15	rpsO	MPN_622	MP220	86	0	0	0	E	N	3	0	0	17	0	0	0	0	20.35	47.7	3.18e-05	0.0086	0.54	0	0
P75174	Y621_MYCPN	Uncharacterized protein MG423 homolog		MPN_621	C12_orf561	561	0	0	0	E	N	6	0	7	5	0	0	0	0	30.41	281.5	2.86e-05	0.123	10.23	0	1
P75175	Y620_MYCPN	Uncharacterized protein MG422 homolog		MPN_620	C12_orf839	839	1	839	1	F	N	1	0	0	6	0	0	1	0	42.59	41.7	2.68e-05	0.0884	8.37	0	0
P75176	UVRA_MYCPN	UvrABC system protein A	uvrA	MPN_619	MP223	948	0	0	0	E	N	4	0	0	5	0	0	0	0	29.11	118.5	2.89e-05	0.217	9.91	0	0
P75177	DPO3X_MYCPN	DNA polymerase III subunit gamma/tau	dnaX	MPN_618	MP224	681	1	321	0.471366	E	N	2	0	0	8	0	0	1	0	17.6	113.7	3.32e-05	0.227	17.92	0	0
P75178	RL13_MYCPN	Large ribosomal subunit protein uL13	rplM	MPN_617	MP225	146	0	0	0	E	N	6	0	0	0	0	0	0	0	25.03	177.6	3e-05	0.0305	1.23	0	0
P75179	RS9_MYCPN	Small ribosomal subunit protein uS9	rpsI	MPN_616	MP226	132	0	0	0	E	N	10	0	2	19	0	0	0	0	22.64	720.8	3.08e-05	0.224	9.19	0	0
P75180	T1SH_MYCPN	Putative type I specificity subunit S.MpnORF615P		MPN_615	C12_orf249	249	0	0	0	E	N	1	NA	NA	5	NA	NA	0	0	NA	NA	NA	NA	NA	0	0
P75181	Y614_MYCPN	Uncharacterized protein MPN_614		MPN_614	C12_orf334	334	2	117	0.350299	N	N	0	NA	NA	0	NA	NA	0	0	NA	NA	NA	NA	NA	0	0
P75182	Y613_MYCPN	Uncharacterized protein MG415 homolog		MPN_613	C12_orf344	344	0	0	0	N	N	0	NA	NA	0	NA	NA	0	0	NA	NA	NA	NA	NA	0	0
P75183	Y612_MYCPN	Uncharacterized protein MG414 homolog		MPN_612	C12_orf997	997	2	469	0.470411	N	N	0	NA	NA	6	NA	NA	0	0	NA	NA	NA	NA	NA	0	0
P75184	Y611_MYCPN	Uncharacterized lipoprotein MG412 homolog		MPN_611	C12_orf385	372	0	0	0	F	N	0	0	0	9	0	0	0	0	300	82.1	2.29e-05	0.0967	4.34	0	1
P75185	PSTA_MYCPN	Phosphate transport system permease protein PstA homolog	pstA	MPN_610	MP232	651	1	51	0.078341	F	N	2	0	0	0	0	0	2	0	45.54	17.5	2.65e-05	0.0467	2.49	0	1
P75186	PSTB_MYCPN	Phosphate import ATP-binding protein PstB	pstB	MPN_609	MP233	329	0	0	0	E	N	6	0	3	5	0	0	0	0	53.47	48.8	2.59e-05	0.103	8.76	0	1
P75187	Y608_MYCPN	Uncharacterized protein MG409 homolog		MPN_608	C12_orf225	225	0	0	0	E	N	0	1	1	0	0	0	0	0	24.53	63.6	3.02e-05	0.136	3.59	0	0
P75188	MSRA_MYCPN	Peptide methionine sulfoxide reductase MsrA	msrA	MPN_607	MP235	157	0	0	0	N	N	0	0	0	0	0	0	0	0	31.3	189.6	2.85e-05	0.393	39.31	0	0
P75189	ENO_MYCPN	Enolase	eno	MPN_606	MP236	456	0	0	0	E	N	18	0	4	11	0	0	0	0	198.7	615.2	2.33e-05	0.11	8.72	0	0
P75191	Y594_MYCPN	Uncharacterized protein MPN_594		MPN_594	D02_orf122A	122	1	33	0.270492	N	N	0	NA	NA	0	NA	NA	0	0	NA	NA	NA	NA	NA	0	1
P75193	Y587_MYCPN	Uncharacterized lipoprotein MPN_587		MPN_587	D02_orf150	150	1	52	0.346667	N	N	0	NA	NA	0	NA	NA	0	0	NA	NA	NA	NA	NA	0	1
P75194	Y586_MYCPN	Uncharacterized protein MPN_586		MPN_586	D02_orf347	347	2	220	0.634006	N	N	0	NA	NA	1	NA	NA	0	0	NA	NA	NA	NA	NA	0	0
P75195	Y585_MYCPN	Uncharacterized lipoprotein MPN_585		MPN_585	D02_orf302	302	3	141	0.466887	N	N	0	NA	NA	0	NA	NA	0	0	NA	NA	NA	NA	NA	0	1
P75196	Y584_MYCPN	Uncharacterized protein MPN_584		MPN_584	D02_orf135L	135	0	0	0	N	N	0	NA	NA	0	NA	NA	0	0	NA	NA	NA	NA	NA	0	0
P75197	Y583_MYCPN	Uncharacterized protein MPN_583		MPN_583	D02_orf225L	225	2	209	0.928889	N	N	0	NA	NA	0	NA	NA	0	0	NA	NA	NA	NA	NA	0	0
P75198	Y582_MYCPN	Uncharacterized lipoprotein MPN_582		MPN_582	D02_orf439	439	1	35	0.0797267	N	N	0	NA	NA	2	NA	NA	0	0	NA	NA	NA	NA	NA	0	1
P75199	Y581_MYCPN	Uncharacterized protein MPN_581		MPN_581	D02_orf265V	265	0	0	0	N	N	0	NA	NA	0	NA	NA	0	0	NA	NA	NA	NA	NA	0	0
P75200	Y580_MYCPN	Uncharacterized protein MPN_580		MPN_580	D02_orf140	140	1	51	0.364286	N	N	0	NA	NA	1	NA	NA	0	0	NA	NA	NA	NA	NA	0	0
P75201	Y579_MYCPN	Uncharacterized protein MPN_579		MPN_579	D02_orf109	109	0	0	0	N	N	0	NA	NA	0	NA	NA	0	0	NA	NA	NA	NA	NA	0	1
P75202	Y578_MYCPN	Uncharacterized protein MPN_578		MPN_578	D02_orf100	100	1	100	1	N	N	0	NA	NA	4	NA	NA	0	0	NA	NA	NA	NA	NA	0	0
P75203	Y577_MYCPN	Uncharacterized protein MPN_577		MPN_577	D02_orf346	346	1	35	0.101156	N	N	0	NA	NA	0	NA	NA	0	0	300	NA	2.29e-05	NA	NA	0	0
P75204	Y575_MYCPN	Uncharacterized protein MPN_575		MPN_575	D02_orf128	128	1	128	1	N	N	0	NA	NA	0	NA	NA	0	0	9.21	NA	4.32e-05	NA	NA	0	1
P75205	CH10_MYCPN	Co-chaperonin GroES	groES	MPN_574	MP268	116	0	0	0	E	N	3	1	5	5	0	0	0	0	300	301	2.29e-05	0.0781	13.86	0	0
P75206	AMPA_MYCPN	Probable cytosol aminopeptidase	pepA	MPN_572	MP270	445	0	0	0	E	N	6	2	14	9	0	0	0	0	52.77	347.4	2.6e-05	0.0362	2.45	0	0
P75207	Y571_MYCPN	Putative ABC transporter ATP-binding MG390 homolog		MPN_571	D02_orf660	660	0	0	0	N	N	0	NA	NA	4	NA	NA	0	0	NA	NA	NA	NA	NA	0	1
P75208	Y570_MYCPN	Uncharacterized protein MG389 homolog		MPN_570	D02_orf129	129	2	86	0.666667	N	N	0	NA	NA	0	NA	NA	0	0	NA	NA	NA	NA	NA	0	0
P75209	YBEY_MYCPN	Endoribonuclease YbeY	ybeY	MPN_569	MP273	154	0	0	0	E	N	0	0	0	4	0	0	0	0	NA	9.1	NA	NA	NA	0	0
P75210	ERA_MYCPN	GTPase Era	era	MPN_568	MP274	291	0	0	0	E	N	0	0	0	1	0	0	0	0	13.03	30	3.71e-05	0.0849	2.9	0	1
P75211	P200_MYCPN	Protein P200	p200	MPN_567	MP275	1036	3	722	0.696911	F	Y	4	0	0	7	0	0	4	1	25.62	162.6	2.98e-05	0.149	9.77	0	0
P75212	Y566_MYCPN	Uncharacterized protein MG385 homolog		MPN_566	H03_orf237	237	0	0	0	N	N	0	0	0	0	0	0	0	0	91.07	124.3	2.44e-05	0.0934	7.48	0	0
P75213	Y565_MYCPN	Uncharacterized protein MG384.1 homolog		MPN_565	H03_orf152	152	2	106	0.697368	E	N	0	NA	NA	0	NA	NA	0	0	20.31	7.4	3.18e-05	0.03	1.64	0	1
P75214	ADH_MYCPN	Probable NADP-dependent isopropanol dehydrogenase	adh	MPN_564	MP278	351	0	0	0	N	N	0	0	0	2	0	0	0	0	NA	NA	NA	NA	NA	0	0
P75215	OBG_MYCPN	GTPase Obg	obg	MPN_563	MP279	433	1	32	0.073903	E	N	0	0	0	4	0	0	0	0	25.58	28	2.98e-05	0.032	1.94	0	0
P75216	NADE_MYCPN	NH(3)-dependent NAD(+) synthetase	nadE	MPN_562	MP280	248	0	0	0	E	N	0	0	0	3	0	0	0	0	42.26	743	2.69e-05	0.966	59.11	0	0
P75217	URK_MYCPN	Uridine kinase	udk	MPN_561	MP281	213	0	0	0	F	N	1	0	0	13	0	0	0	0	69.52	10.1	2.51e-05	0.039	1.23	0	0
P75218	ARCX_MYCPN	Arginine deiminase-like protein		MPN_560	MP282	438	1	33	0.0753425	F	N	2	0	0	0	0	0	1	0	51.77	170.4	2.6e-05	0.16	4.8	0	0
P75219	Y559_MYCPN	Uncharacterized protein MG381 homolog		MPN_559	H03_orf235	235	2	184	0.782979	E	N	1	0	0	4	0	0	1	0	12.99	11.7	3.71e-05	0.0422	3.38	0	0
P75220	RSMG_MYCPN	Ribosomal RNA small subunit methyltransferase G	rsmG	MPN_558	MP284	191	0	0	0	N	N	0	0	2	2	0	0	0	0	86.22	51.8	2.45e-05	0.0931	2.65	0	0
P75221	MNMG_MYCPN	tRNA uridine 5-carboxymethylaminomethyl modification enzyme MnmG	mnmG	MPN_557	MP285	612	0	0	0	E	N	2	0	0	1	0	0	0	0	34.52	52.9	2.79e-05	0.103	6.55	0	0
P75222	SYR_MYCPN	Arginine--tRNA ligase	argS	MPN_556	MP286	537	0	0	0	E	N	0	0	2	8	0	0	0	0	127.11	539.7	2.38e-05	0.314	9.25	0	0
P75223	Y555_MYCPN	Uncharacterized protein MG377 homolog		MPN_555	H03_orf193o	193	0	0	0	E	N	10	1	4	7	0	0	0	0	89.78	1769.5	2.44e-05	0.323	15.86	0	0
P75224	Y554_MYCPN	Uncharacterized protein MG376 homolog		MPN_554	G12_orf104	104	0	0	0	E	N	0	0	0	0	0	0	0	0	25.4	54.4	2.99e-05	0.0178	3.94	0	0
P75225	SYT_MYCPN	Threonine--tRNA ligase	thrS	MPN_553	MP289	564	0	0	0	E	N	2	0	1	11	0	0	0	0	63.39	187.1	2.53e-05	0.159	9.61	0	0
P75226	Y552_MYCPN	Uncharacterized protein MG374 homolog		MPN_552	G12_orf269	269	0	0	0	E	N	0	0	0	0	0	0	0	0	49.19	35.1	2.62e-05	0.0642	7.33	0	0
P75227	Y551_MYCPN	Uncharacterized protein MG373 homolog		MPN_551	G12_orf281	281	0	0	0	E	N	1	0	0	7	0	0	0	0	10.17	21.7	4.12e-05	0.0966	5.95	0	0
P75228	THII_MYCPN	Probable tRNA sulfurtransferase	thiI	MPN_550	MP292	387	0	0	0	F	N	0	0	0	1	0	0	0	0	34.01	29.7	2.8e-05	0.0628	2.37	0	0
P75229	Y549_MYCPN	Uncharacterized protein MG371 homolog		MPN_549	G12_orf325	325	0	0	0	E	N	0	0	0	6	0	0	0	0	49.27	99	2.62e-05	0.161	5.55	0	0
P75230	Y548_MYCPN	Uncharacterized RNA pseudouridine synthase MG370 homolog		MPN_548	G12_orf326	326	0	0	0	N	N	1	NA	NA	0	NA	NA	0	0	8.74	11.2	4.43e-05	0.0481	6.13	0	0
P75231	Y547_MYCPN	Uncharacterized protein MG369 homolog		MPN_547	G12_orf558	558	1	31	0.0555556	E	N	4	2	1	3	1	0	0	0	54.56	270.2	2.58e-05	0.252	15.18	0	0
P75232	PLSX_MYCPN	Phosphate acyltransferase	plsX	MPN_546	MP296	328	0	0	0	E	N	6	0	1	2	0	0	0	0	65.18	127.4	2.53e-05	0.157	6.43	0	0
P75233	RNC_MYCPN	Ribonuclease 3	rnc	MPN_545	MP297	282	1	31	0.109929	F	N	3	0	1	1	0	0	2	0	53.84	103.8	2.59e-05	0.256	15.7	0	0
P75234	Y544_MYCPN	Uncharacterized protein MG366 homolog		MPN_544	G12_orf664	664	0	0	0	E	N	0	0	0	2	0	0	0	0	15.32	12.3	3.49e-05	0.106	4.06	0	0
P75235	FMT_MYCPN	Methionyl-tRNA formyltransferase	fmt	MPN_543	MP299	311	0	0	0	E	N	0	0	0	0	0	0	0	0	14.28	28.5	3.58e-05	0.0832	6.74	0	0
P75236	Y542_MYCPN	Uncharacterized protein MG364 homolog		MPN_542	G12_orf218	218	1	49	0.224771	E	N	6	0	0	2	0	0	2	0	10.23	45.2	4.11e-05	0.0478	2.52	0	0
P75237	RS20_MYCPN	Small ribosomal subunit protein bS20	rpsT	MPN_541	MP301	87	0	0	0	E	N	9	0	1	1	0	0	0	0	18.39	398.2	3.28e-05	0.212	12.06	0	0
P75238	RL32_MYCPN	Large ribosomal subunit protein bL32	rpmF	MPN_540	MP302	57	0	0	0	E	N	0	0	0	2	0	0	0	0	12.03	118.9	3.83e-05	0.0201	3.58	0	0
P75239	RL7_MYCPN	Large ribosomal subunit protein bL12	rplL	MPN_539	MP303	122	0	0	0	E	N	4	0	4	5	0	0	0	0	24.52	687.4	3.02e-05	0.119	3.26	0	0
P75240	RL10_MYCPN	Large ribosomal subunit protein uL10	rplJ	MPN_538	MP304	161	1	133	0.826087	E	N	2	0	2	8	0	2	1	0	28.45	301.4	2.91e-05	0.0619	2.13	0	0
P75241	Y537_MYCPN	Uncharacterized protein MG360 homolog		MPN_537	G12_orf412	412	1	52	0.126214	F	N	0	NA	NA	1	NA	NA	0	0	NA	1.3	NA	NA	NA	0	0
P75242	RUVB_MYCPN	Holliday junction branch migration complex subunit RuvB	ruvB	MPN_536	MP306	307	0	0	0	N	N	0	NA	NA	2	NA	NA	0	0	NA	NA	NA	NA	NA	0	0
P75243	RUVA_MYCPN	Holliday junction branch migration complex subunit RuvA	ruvA	MPN_535	MP307	206	0	0	0	N	N	0	NA	NA	3	NA	NA	0	0	NA	NA	NA	NA	NA	0	0
P75244	Y534_MYCPN	Uncharacterized protein MPN_534		MPN_534	G12_orf140b	140	1	102	0.728571	N	N	0	NA	NA	0	NA	NA	0	0	NA	NA	NA	NA	NA	0	0
P75245	ACKA_MYCPN	Acetate kinase	ackA	MPN_533	MP309	390	0	0	0	E	N	5	1	8	4	0	0	0	0	300	915.7	2.29e-05	0.146	6.03	0	0
P75246	Y532_MYCPN	Uncharacterized protein MG356 homolog		MPN_532	G12_orf282b	282	0	0	0	E	N	0	0	0	0	0	0	0	0	61.91	89.3	2.54e-05	0.0196	1.16	0	0
P75247	CLPB_MYCPN	Chaperone protein ClpB	clpB	MPN_531	MP311	715	0	0	0	F	N	20	0	7	3	0	0	0	0	300	236.6	2.29e-05	0.426	23.5	0	0
P75248	Y530_MYCPN	Uncharacterized protein MG354 homolog		MPN_530	G12_orf136	136	0	0	0	E	N	0	0	2	0	0	0	0	0	300	661.1	2.29e-05	0.164	5.17	0	0
P75249	Y529_MYCPN	Uncharacterized protein MG353 homolog		MPN_529	G12_orf109	109	0	0	0	F	N	1	0	1	2	0	0	0	0	27.39	214.7	2.93e-05	0.145	7.14	0	0
P75250	IPYR_MYCPN	Inorganic pyrophosphatase	ppa	MPN_528	MP314	184	0	0	0	E	N	1	2	6	0	0	0	0	0	47.22	513.8	2.64e-05	0.341	5.87	0	0
P75251	Y527_MYCPN	Uncharacterized protein MG350.1 homolog		MPN_527	G12_orf225	225	0	0	0	E	N	0	NA	NA	0	NA	NA	0	0	NA	NA	NA	NA	NA	0	1
P75252	Y526_MYCPN	Uncharacterized protein MG350 homolog		MPN_526	G12_orf328b	328	2	319	0.972561	E	N	0	0	1	9	0	1	0	0	27.07	52.2	2.94e-05	0.102	5.17	0	0
P75253	Y525_MYCPN	Uncharacterized protein MG349 homolog		MPN_525	G12_orf413	413	2	86	0.208232	E	N	0	NA	NA	5	NA	NA	0	0	NA	NA	NA	NA	NA	0	0
P75254	Y524_MYCPN	UPF0134 protein MPN_524		MPN_524	G12_orf168	168	0	0	0	N	N	0	NA	NA	1	NA	NA	0	0	NA	NA	NA	NA	NA	0	0
P75255	Y523_MYCPN	Uncharacterized lipoprotein MG348 homolog		MPN_523	G12_orf305	305	3	289	0.947541	E	N	3	0	0	0	0	0	3	0	7.81	170.9	4.7e-05	0.06	1.93	0	1
P75256	TRMB_MYCPN	tRNA (guanine-N(7)-)-methyltransferase	trmB	MPN_522	G12_orf210V	210	0	0	0	F	N	0	0	0	0	0	0	0	0	NA	14.4	NA	NA	NA	0	0
P75257	TRML_MYCPN	Putative tRNA (cytidine(34)-2'-O)-methyltransferase		MPN_521	G12_orf166b	166	0	0	0	F	N	0	0	0	2	0	0	0	0	9.38	17.9	4.28e-05	0.0525	1.4	0	0
P75258	SYI_MYCPN	Isoleucine--tRNA ligase	ileS	MPN_520	MP322	861	1	35	0.0406504	E	N	7	1	0	11	0	0	0	0	70.79	108.8	2.5e-05	0.12	5.92	0	0
P75259	Y139_MYCPN	UPF0134 protein MPN_139		MPN_139	E07_orf163	163	1	61	0.374233	N	N	0	NA	NA	0	NA	NA	0	0	NA	NA	NA	NA	NA	0	0
P75260	Y138_MYCPN	UPF0134 protein MPN_138		MPN_138	E07_orf166	166	0	0	0	N	N	0	NA	NA	0	NA	NA	0	0	NA	NA	NA	NA	NA	0	0
P75261	Y137_MYCPN	UPF0134 protein MPN_137		MPN_137	E07_orf228	228	1	62	0.27193	N	N	0	NA	NA	1	NA	NA	0	0	NA	NA	NA	NA	NA	0	0
P75262	Y136_MYCPN	Probable ABC transporter permease protein MG189 homolog		MPN_136	E07_orf319	319	0	0	0	E	N	0	0	0	0	0	0	0	0	43.72	133.6	2.67e-05	0.132	4.11	0	1
P75263	Y135_MYCPN	Probable ABC transporter permease protein MG188 homolog		MPN_135	E07_orf329	329	0	0	0	E	N	0	NA	NA	2	NA	NA	0	0	NA	111.1	NA	NA	NA	0	1
P75264	Y134_MYCPN	Putative ABC transporter ATP-binding protein MG187 homolog		MPN_134	E07_orf586	586	0	0	0	E	N	11	2	5	1	0	0	0	0	55.23	691.9	2.58e-05	0.615	45.19	0	0
P75265	Y133_MYCPN	Uncharacterized lipoprotein MG186 homolog		MPN_133	E07_orf301	301	2	63	0.209302	F	N	0	0	0	5	0	0	0	0	2.8	14	9.12e-05	0.029	1.5	0	1
P75266	Y132_MYCPN	Putative adhesin P1-like protein MPN_132		MPN_132	E07_orf256L	256	0	0	0	N	N	0	NA	NA	0	NA	NA	0	0	NA	NA	NA	NA	NA	0	0
P75267	Y131_MYCPN	Putative adhesin P1-like protein MPN_131		MPN_131	E07_orf221V	221	1	60	0.271493	N	N	0	NA	NA	0	NA	NA	0	0	NA	NA	NA	NA	NA	0	0
P75268	ESL3_MYCPN	Putative esterase/lipase 3		MPN_519	MP323	272	0	0	0	E	N	0	0	0	0	0	0	0	0	47.97	21.1	2.63e-05	0.0328	1.12	0	0
P75269	Y518_MYCPN	Uncharacterized protein MG343 homolog		MPN_518	G12_orf348	348	2	286	0.821839	N	N	0	0	0	5	0	0	0	0	76.14	293.7	2.48e-05	0.173	16.64	0	0
P75270	Y517_MYCPN	Uncharacterized protein MG342 homolog		MPN_517	G12_orf166a	166	0	0	0	E	N	2	0	1	1	0	0	0	0	95.23	250.7	2.43e-05	0.163	6.08	0	0
P75271	RPOC_MYCPN	DNA-directed RNA polymerase subunit beta'	rpoC	MPN_515	MP327	1290	0	0	0	E	N	27	0	7	24	0	0	0	0	26.69	880.9	2.95e-05	0.186	9.51	0	0
P75272	Y514_MYCPN	Uncharacterized protein MPN_514		MPN_514	F04_orf120	120	1	51	0.425	N	N	0	NA	NA	2	NA	NA	0	0	NA	NA	NA	NA	NA	0	0
P75273	Y513_MYCPN	Uncharacterized protein MPN_513		MPN_513	F04_orf150	150	0	0	0	N	N	0	NA	NA	0	NA	NA	0	0	NA	NA	NA	NA	NA	0	0
P75274	Y512_MYCPN	Uncharacterized protein MPN_512		MPN_512	F04_orf154	154	0	0	0	N	N	0	NA	NA	0	NA	NA	0	0	NA	NA	NA	NA	NA	0	0
P75275	Y511_MYCPN	Uncharacterized protein MPN_511		MPN_511	F04_orf260V	260	0	0	0	N	N	0	NA	NA	0	NA	NA	0	0	NA	NA	NA	NA	NA	0	0
P75276	Y510_MYCPN	Uncharacterized protein MPN_510		MPN_510	MP332	458	2	174	0.379913	N	N	0	NA	NA	0	NA	NA	0	0	NA	NA	NA	NA	NA	0	0
P75277	Y509_MYCPN	Uncharacterized protein MPN_509		MPN_509	MP333	427	0	0	0	F	N	0	NA	NA	2	NA	NA	0	0	5.04	5.1	6.05e-05	0.00852	0.59	0	0
P75278	Y508_MYCPN	Uncharacterized protein MPN_508		MPN_508	MP334	509	2	113	0.222004	N	N	0	NA	NA	5	NA	NA	0	0	NA	NA	NA	NA	NA	0	0
P75279	T1SB_MYCPN	Putative type I specificity subunit S.MpnORF507P		MPN_507	MP335	363	0	0	0	N	N	0	NA	NA	2	NA	NA	0	0	NA	5.3	NA	NA	NA	0	0
P75280	Y506_MYCPN	Uncharacterized lipoprotein MPN_506		MPN_506	MP336	793	2	65	0.0819672	N	N	6	0	0	0	0	0	0	0	59.53	18.5	2.55e-05	0.015	0.71	0	1
P75281	Y505_MYCPN	Uncharacterized protein MPN_505		MPN_505	MP337	253	0	0	0	N	N	0	NA	NA	1	NA	NA	0	0	NA	NA	NA	NA	NA	0	0
P75282	Y504_MYCPN	UPF0134 protein MPN_504		MPN_504	MP338	126	0	0	0	N	N	0	NA	NA	2	NA	NA	0	0	31.32	6.4	2.85e-05	0.00598	0.12	0	0
P75283	Y503_MYCPN	Putative MgpC-like protein MPN_503		MPN_503	MP339	381	2	85	0.223097	N	N	0	NA	NA	0	NA	NA	0	0	NA	NA	NA	NA	NA	0	0
P75285	Y502_MYCPN	Uncharacterized protein MPN_502		MPN_502	MP341	422	0	0	0	N	Y	8	NA	NA	0	NA	NA	0	0	NA	6.5	NA	NA	NA	0	0
P75286	Y501_MYCPN	UPF0134 protein MPN_501		MPN_501	MP342	196	1	30	0.153061	N	N	0	NA	NA	0	NA	NA	0	0	NA	NA	NA	NA	NA	0	0
P75287	Y500_MYCPN	Putative adhesin P1-like protein MPN_500		MPN_500	MP343	527	0	0	0	N	N	0	NA	NA	0	NA	NA	0	0	NA	NA	NA	NA	NA	0	0
P75288	Y499_MYCPN	Uncharacterized protein MPN_499		MPN_499	MP344	163	0	0	0	N	N	0	0	0	4	0	0	0	0	300	23.7	2.29e-05	0.0236	0.84	0	0
P75289	ULAF_MYCPN	Probable L-ribulose-5-phosphate 4-epimerase UlaF	ulaF	MPN_498	MP345	242	0	0	0	N	N	1	0	0	0	0	0	0	0	78.92	22	2.47e-05	0.0153	0.85	0	0
P75290	Y497_MYCPN	Uncharacterized protein MPN_497		MPN_497	MP346	351	0	0	0	N	N	0	NA	NA	4	NA	NA	0	0	NA	NA	NA	NA	NA	0	0
P75291	ULAA_MYCPN	Ascorbate-specific PTS system EIIC component	ulaA	MPN_496	MP347	660	0	0	0	N	N	0	NA	NA	0	NA	NA	0	0	300	5.6	2.29e-05	0.02	1.49	0	1
P75292	ULAC_MYCPN	Ascorbate-specific PTS system EIIA component	ulaC	MPN_494	MP348	159	0	0	0	F	N	0	0	0	0	0	0	0	0	63	70.3	2.54e-05	0.104	4.03	0	0
P75293	ULAD_MYCPN	Probable 3-keto-L-gulonate-6-phosphate decarboxylase	ulaD	MPN_493	MP349	218	0	0	0	F	N	0	2	0	1	0	0	0	0	65	23	2.53e-05	0.0406	3.56	0	0
P75294	ULAE_MYCPN	Probable L-ribulose-5-phosphate 3-epimerase UlaE	ulaE	MPN_492	MP350	305	0	0	0	N	N	0	0	0	3	0	0	0	0	30.41	19.5	2.86e-05	0.0638	5.17	0	0
P75295	Y491_MYCPN	Uncharacterized protein MPN_491		MPN_491	MP351	474	2	165	0.348101	F	N	13	0	0	0	0	0	4	0	9.66	334	4.22e-05	0.0973	4.27	0	0
P75296	Y489_MYCPN	Uncharacterized lipoprotein MG338 homolog		MPN_489	MP353	1300	6	1105	0.85	N	N	17	0	0	0	0	0	17	0	8.11	160.7	4.6e-05	0.113	10.99	0	1
P75297	Y488_MYCPN	Uncharacterized protein MG337 homolog		MPN_488	MP354	140	0	0	0	E	N	0	0	0	0	0	0	0	0	77.42	39.8	2.48e-05	0.0523	1.51	0	0
P75298	CSD_MYCPN	Probable cysteine desulfurase	csd	MPN_487	MP355	408	0	0	0	E	N	0	0	0	5	0	0	0	0	64.9	48.9	2.53e-05	0.121	11.76	0	0
P75299	Y486_MYCPN	Uncharacterized protein MPN_486		MPN_486	MP356	147	1	147	1	N	N	0	NA	NA	2	NA	NA	0	0	NA	NA	NA	NA	NA	0	0
P75300	Y485_MYCPN	Uncharacterized protein MPN_485		MPN_485	MP357	316	1	316	1	N	N	0	NA	NA	0	NA	NA	0	0	NA	NA	NA	NA	NA	0	0
P75301	Y484_MYCPN	UPF0134 protein MPN_484		MPN_484	MP358	103	0	0	0	N	N	0	NA	NA	0	NA	NA	0	0	7.53	41.7	4.79e-05	0.179	18.7	0	0
P75302	PBDGT_MYCPN	Processive diacylglycerol beta-glycosyltransferase		MPN_483	MP359	341	0	0	0	E	N	0	0	0	3	0	0	0	0	10.47	49.8	4.07e-05	0.132	3.72	0	1
P75303	ENGB_MYCPN	Probable GTP-binding protein EngB	engB	MPN_481	MP360	193	0	0	0	E	N	1	0	0	0	0	0	0	0	30.53	35.2	2.86e-05	0.031	1.88	0	0
P75304	SYV_MYCPN	Valine--tRNA ligase	valS	MPN_480	MP361	838	0	0	0	E	N	0	0	2	5	0	0	0	0	33.26	82	2.81e-05	0.157	15.34	0	0
P75305	AZOR_MYCPN	FMN-dependent NADH:quinone oxidoreductase	azoR	MPN_479	MP362	197	0	0	0	E	N	1	0	2	7	0	0	0	0	109.6	353.8	2.41e-05	0.17	6.46	0	0
P75306	Y478_MYCPN	Probable transcriptional regulatory protein MPN_478		MPN_478	MP363	235	0	0	0	E	N	2	0	0	0	0	0	0	0	25.17	128.9	3e-05	0.058	4.68	0	0
P75307	Y477_MYCPN	Uncharacterized protein MG331 homolog		MPN_477	MP364	209	1	180	0.861244	N	N	0	NA	NA	0	NA	NA	0	0	300	7	2.29e-05	0.00457	0.47	0	0
P75308	KCY_MYCPN	Cytidylate kinase	cmk	MPN_476	MP365	217	0	0	0	E	N	0	0	1	1	0	0	0	0	40.22	102.2	2.71e-05	0.13	7.75	0	0
P75309	DER_MYCPN	GTPase Der	der	MPN_475	MP366	449	0	0	0	E	N	3	1	0	3	0	0	0	0	25.86	40.5	2.97e-05	0.0852	11.89	0	0
P75310	Y474_MYCPN	Uncharacterized protein MG328 homolog		MPN_474	MP367	1033	5	434	0.420136	F	N	0	6	10	4	5	3	0	0	69.68	540.1	2.51e-05	0.219	17.49	0	0
P75311	ESL2_MYCPN	Putative esterase/lipase 2		MPN_473	MP368	268	1	38	0.141791	E	N	2	0	0	0	0	0	1	0	15.02	10.3	3.51e-05	0.0121	0.75	0	0
P75312	Y472_MYCPN	DegV domain-containing protein MG326 homolog		MPN_472	MP369	293	0	0	0	E	N	1	0	0	1	0	0	0	0	48.35	78.8	2.63e-05	0.0533	2.52	0	0
P75313	AMPP_MYCPN	Putative Xaa-Pro aminopeptidase	pepP	MPN_470	MP371	354	0	0	0	E	N	3	0	2	0	0	0	0	0	121.78	1183.4	2.39e-05	0.125	9.36	0	0
P75314	Y469_MYCPN	Uncharacterized protein MG323.1 homolog		MPN_469	MP372	243	2	180	0.740741	E	N	0	0	0	0	0	0	0	0	37.45	19.3	2.74e-05	0.00559	0.4	0	1
P75315	Y468_MYCPN	Putative adhesin P1-like protein MPN_468		MPN_468	MP373	208	0	0	0	N	N	0	NA	NA	0	NA	NA	0	0	NA	NA	NA	NA	NA	0	0
P75316	Y467_MYCPN	Uncharacterized lipoprotein MPN_467		MPN_467	MP374	101	0	0	0	N	N	0	NA	NA	0	NA	NA	0	0	NA	NA	NA	NA	NA	0	1
P75317	Y466_MYCPN	Uncharacterized protein MPN_466		MPN_466	MP375	140	0	0	0	N	N	0	NA	NA	4	NA	NA	0	0	NA	NA	NA	NA	NA	0	0
P75318	Y465_MYCPN	Uncharacterized protein MPN_465		MPN_465	MP376	199	1	199	1	N	N	0	NA	NA	7	NA	NA	0	0	NA	NA	NA	NA	NA	0	1
P75319	Y464_MYCPN	Putative MgpC-like protein MPN_464		MPN_464	H08_orf445	445	3	122	0.274157	N	N	2	NA	NA	0	NA	NA	0	0	NA	NA	NA	NA	NA	0	0
P75320	Y463_MYCPN	Uncharacterized protein MPN_463		MPN_463	H08_orf157a	157	1	157	1	N	N	0	NA	NA	0	NA	NA	0	0	NA	NA	NA	NA	NA	0	0
P75321	Y462_MYCPN	Uncharacterized protein MPN_462		MPN_462	H08_orf270	270	0	0	0	N	N	6	NA	NA	1	NA	NA	0	0	NA	NA	NA	NA	NA	0	0
P75322	Y461_MYCPN	Uncharacterized protein MG323 homolog		MPN_461	H08_orf231	231	0	0	0	E	N	1	0	1	3	0	0	0	0	70.28	36.6	2.5e-05	0.0258	2.01	0	0
P75323	Y460_MYCPN	Uncharacterized cation transporter MG322 homolog		MPN_460	H08_orf565	565	1	31	0.0548673	E	N	0	0	0	0	0	0	0	0	39.38	4.8	2.72e-05	0.00417	0.17	0	1
P75324	Y459_MYCPN	Uncharacterized lipoprotein MPN_459		MPN_459	H08_orf591	569	3	302	0.530756	N	N	3	0	0	0	0	0	0	0	18.75	NA	NA	NA	NA	0	1
P75325	Y458_MYCPN	Uncharacterized protein MPN_458		MPN_458	H08_orf157b	157	1	157	1	N	N	0	NA	NA	0	NA	NA	0	0	NA	NA	NA	NA	NA	0	0
P75326	Y457_MYCPN	Uncharacterized protein MPN_457		MPN_457	H08_orf329V	329	3	230	0.699088	N	N	0	NA	NA	1	NA	NA	0	0	NA	NA	NA	NA	NA	0	0
P75327	Y456_MYCPN	Uncharacterized lipoprotein MG321 homolog		MPN_456	H08_orf1005	1005	8	614	0.610945	N	N	5	0	0	0	0	0	5	0	37.02	408.4	2.75e-05	0.218	14.6	0	1
P75328	Y455_MYCPN	Uncharacterized protein MG320 homolog		MPN_455	H08_orf287	287	1	287	1	F	N	0	NA	NA	0	NA	NA	0	0	7.76	93.1	4.71e-05	0.0474	1.69	0	1
P75329	Y454_MYCPN	Uncharacterized protein MG319 homolog		MPN_454	H08_orf193	193	1	118	0.611399	F	N	5	0	0	1	0	0	2	0	32.44	212.6	2.82e-05	0.0452	3.75	0	1
P75330	P30_MYCPN	P30 adhesin	p30	MPN_453	MP388	274	2	165	0.60219	N	Y	0	0	0	0	0	0	0	1	NA	215.4	NA	NA	NA	1	1
P75333	ESL1_MYCPN	Putative esterase/lipase 1		MPN_445	MP396	269	0	0	0	F	N	2	0	0	3	0	0	0	0	29.49	58.7	2.88e-05	0.0279	1.35	0	0
P75334	Y444_MYCPN	Uncharacterized lipoprotein MG309 homolog		MPN_444	H08_orf1325	1325	7	582	0.439245	E	N	14	0	0	1	0	0	11	0	7.63	153.4	4.75e-05	0.15	7.41	0	1
P75335	Y443_MYCPN	Probable ATP-dependent RNA helicase MG308 homolog		MPN_443	H08_orf409	409	0	0	0	E	N	3	0	0	3	0	0	0	0	13.81	18.9	3.62e-05	0.0228	3.23	0	0
P75336	Y442_MYCPN	Uncharacterized lipoprotein MPN_442		MPN_442	H08_orf150	150	2	142	0.946667	F	N	0	NA	NA	0	NA	NA	0	0	NA	NA	NA	NA	NA	0	0
P75338	Y440_MYCPN	Uncharacterized protein MPN_440		MPN_440	H08_orf102	726	2	647	0.891185	N	N	0	NA	NA	2	NA	NA	0	0	NA	NA	NA	NA	NA	0	0
P75339	Y439_MYCPN	Uncharacterized lipoprotein MPN_439		MPN_439	H08_orf237	237	1	75	0.316456	N	N	0	NA	NA	0	NA	NA	0	0	NA	NA	NA	NA	NA	0	0
P75340	Y438_MYCPN	Uncharacterized protein MPN_438		MPN_438	H08_orf345	345	1	345	1	N	N	0	NA	NA	5	NA	NA	0	0	NA	NA	NA	NA	NA	0	0
P75341	Y437_MYCPN	Uncharacterized protein MPN_437		MPN_437	H08_orf572o	572	2	494	0.863636	N	N	0	NA	NA	1	NA	NA	0	0	NA	NA	NA	NA	NA	0	0
P75342	Y436_MYCPN	Uncharacterized lipoprotein MG307 homolog		MPN_436	A05_orf1244	1244	9	648	0.5209	N	N	14	0	0	2	0	0	10	0	10.59	186.9	4.05e-05	0.268	18.44	0	1
P75343	Y435_MYCPN	Uncharacterized protein MG306 homolog		MPN_435	A05_orf395	395	0	0	0	E	N	1	0	0	0	0	0	0	0	103.19	27.3	2.42e-05	0.036	2.7	0	1
P75344	DNAK_MYCPN	Chaperone protein DnaK	dnaK	MPN_434	MP407	595	0	0	0	E	N	83	1	16	25	0	0	0	0	300	2409.3	2.29e-05	0.203	11.3	0	0
P75345	Y130_MYCPN	UPF0134 protein MPN_130		MPN_130	C09_orf140o	140	1	60	0.428571	N	N	1	NA	NA	0	NA	NA	0	0	NA	NA	NA	NA	NA	0	0
P75346	Y129_MYCPN	Uncharacterized protein MPN_129		MPN_129	C09_orf149b	149	1	149	1	N	N	0	NA	NA	0	NA	NA	0	0	NA	NA	NA	NA	NA	0	1
P75347	Y128_MYCPN	Uncharacterized protein MPN_128		MPN_128	C09_ORF149a	149	1	57	0.38255	N	N	2	NA	NA	0	NA	NA	0	0	NA	NA	NA	NA	NA	0	0
P75348	Y127_MYCPN	UPF0134 protein MPN_127		MPN_127	C09_orf180	180	1	98	0.544444	N	N	0	NA	NA	0	NA	NA	0	0	NA	NA	NA	NA	NA	0	0
P75349	Y126_MYCPN	Probable metallophosphoesterase MPN_126		MPN_126	C09_orf159	159	0	0	0	N	N	1	0	0	1	0	0	0	0	300	18.6	2.29e-05	0.00846	0.56	0	0
P75350	UVRC_MYCPN	UvrABC system protein C	uvrC	MPN_125	MP029	586	0	0	0	E	N	0	0	0	4	0	0	0	0	9.85	13.2	4.19e-05	0.071	3.93	0	0
P75351	HRCA_MYCPN	Heat-inducible transcription repressor HrcA	hrcA	MPN_124	MP030	351	0	0	0	E	N	2	0	0	6	0	0	0	0	12.98	77.9	3.71e-05	0.178	8.98	0	0
P75352	PARC_MYCPN	DNA topoisomerase 4 subunit A	parC	MPN_123	MP031	789	0	0	0	E	N	5	0	0	9	0	0	0	0	10.5	61.3	4.06e-05	0.112	6.18	0	1
P75353	Y121_MYCPN	Uncharacterized protein MG202 homolog		MPN_121	C09_orf121	121	1	63	0.520661	N	N	3	1	0	2	1	0	3	0	30.21	608.2	2.87e-05	0.433	21.47	0	0
P75354	DNAJM_MYCPN	DnaJ-like protein MG200 homolog		MPN_119	MP035	910	3	655	0.71978	N	N	4	1	2	0	1	1	1	1	20.12	292.1	3.19e-05	0.238	11.26	0	0
P75355	Y433_MYCPN	Putative ABC transporter ATP-binding protein MG304 homolog		MPN_433	A05_orf270L	270	0	0	0	E	N	1	0	0	0	0	0	0	0	17.57	12.3	3.33e-05	0.0491	1.77	0	0
P75356	Y432_MYCPN	Putative ABC transporter ATP-binding protein MG303 homolog		MPN_432	A05_orf382	353	1	69	0.195467	E	N	0	0	0	0	0	0	0	0	18.2	20.5	3.29e-05	0.0159	0.87	0	0
P75357	Y431_MYCPN	Uncharacterized protein MG302 homolog		MPN_431	A05_orf317	317	1	43	0.135647	E	N	0	NA	NA	0	NA	NA	0	0	19.07	24.5	3.24e-05	0.0528	2.38	0	1
P75358	G3P_MYCPN	Glyceraldehyde-3-phosphate dehydrogenase	gapA	MPN_430	MP411	337	0	0	0	E	N	9	2	6	10	0	0	0	0	300	1392	2.29e-05	0.0904	4.41	0	0
P75359	PTAS_MYCPN	Phosphate acetyltransferase	pta	MPN_428	MP413	320	0	0	0	F	N	0	1	6	3	0	0	0	0	87.67	1142.9	2.45e-05	0.139	6.26	0	0
P75360	Y427_MYCPN	Putative phosphatase MPN_427		MPN_427	A05_orf290	290	0	0	0	F	N	2	0	0	0	0	0	0	0	87.73	136.3	2.45e-05	0.164	8.67	0	0
P75361	SMC_MYCPN	Chromosome partition protein Smc	smc	MPN_426	MP415	982	0	0	0	E	N	9	0	1	9	0	0	0	0	30.41	128.9	2.86e-05	0.182	10.94	0	0
P75362	FTSY_MYCPN	Signal recognition particle receptor FtsY	ftsY	MPN_425	MP416	348	1	34	0.0977011	E	N	0	0	1	0	0	1	0	0	29.36	125.7	2.89e-05	0.162	15.55	0	1
P75363	Y424_MYCPN	UPF0122 protein MPN_424		MPN_424	A05_orf102	102	0	0	0	N	N	1	NA	NA	8	NA	NA	0	0	23.21	12.6	3.06e-05	0.0183	5.45	0	0
P75364	Y423_MYCPN	Uncharacterized protein MG296 homolog		MPN_423	A05_orf129	129	0	0	0	E	N	0	0	0	5	0	0	0	0	18.6	35.1	3.27e-05	0.0467	1.89	0	0
P75365	MNMA_MYCPN	tRNA-specific 2-thiouridylase MnmA	mnmA	MPN_422	MP419	370	0	0	0	E	N	0	0	0	0	0	0	0	0	41.25	35.5	2.7e-05	0.0465	5.13	0	0
P75366	Y421_MYCPN	Uncharacterized protein MG294 homolog		MPN_421	A05_orf475	475	0	0	0	E	N	0	0	0	0	0	0	0	0	300	140.1	2.29e-05	0.0542	2.2	0	0
P75367	Y420_MYCPN	Uncharacterized protein MG293 homolog		MPN_420	A05_orf241a	241	0	0	0	E	N	0	0	0	2	0	0	0	0	75.47	161.8	2.49e-05	0.0465	3.09	0	0
P75368	SYA_MYCPN	Alanine--tRNA ligase	alaS	MPN_419	MP422	900	0	0	0	E	N	2	0	1	3	0	0	0	0	43.45	2.5	2.67e-05	0.00362	1.06	0	0
P75369	P69_MYCPN	ABC transport system permease protein p69	p69	MPN_417	MP423	542	0	0	0	E	N	0	NA	NA	0	NA	NA	0	0	NA	NA	NA	NA	NA	0	1
P75370	P29_MYCPN	Probable ABC transporter ATP-binding protein p29	p29	MPN_416	MP424	244	0	0	0	E	N	0	NA	NA	5	NA	NA	0	0	8.71	12.2	4.44e-05	0.111	3.95	0	0
P75371	P37_MYCPN	High affinity transport system protein p37	p37	MPN_415	MP425	380	1	30	0.0789474	F	N	1	0	0	2	0	0	0	0	75.15	36.4	2.49e-05	0.276	8.36	0	1
P75372	Y414_MYCPN	Putative MgpC-like protein MPN_414		MPN_414	A05_orf493	493	3	122	0.247465	F	N	0	NA	NA	0	NA	NA	0	0	NA	NA	NA	NA	NA	0	0
P75373	Y411_MYCPN	Uncharacterized lipoprotein MPN_411		MPN_411	A05_orf252	252	0	0	0	N	N	0	NA	NA	0	NA	NA	0	0	NA	NA	NA	NA	NA	0	1
P75374	Y410_MYCPN	UPF0134 protein MPN_410		MPN_410	F11_orf148o	148	0	0	0	N	N	0	NA	NA	0	NA	NA	0	0	16.16	260	3.42e-05	0.462	79.72	0	0
P75375	Y409_MYCPN	Putative adhesin P1-like protein MPN_409		MPN_409	F11_orf533L	533	1	33	0.0619137	N	Y	6	NA	NA	0	NA	NA	0	0	NA	NA	NA	NA	NA	0	0
P75376	Y408_MYCPN	Uncharacterized lipoprotein MPN_408		MPN_408	F11_orf760	760	1	32	0.0421053	N	N	1	0	0	0	0	0	0	0	53.8	111.3	2.59e-05	0.2	10.76	0	1
P75377	Y407_MYCPN	Uncharacterized protein MPN_407		MPN_407	F11_orf879	879	4	473	0.538111	N	N	2	0	0	1	0	0	2	0	105.05	17.9	2.41e-05	0.0393	1.66	0	0
P75378	ACPH_MYCPN	Acyl carrier protein homolog		MPN_406	MP432	84	0	0	0	E	N	0	0	0	0	0	0	0	0	49.05	85.6	2.62e-05	0.0166	0.14	0	0
P75379	Y405_MYCPN	Uncharacterized protein MG286 homolog		MPN_405	F11_orf197	197	1	56	0.284264	N	N	0	NA	NA	0	NA	NA	0	0	NA	NA	NA	NA	NA	0	0
P75380	Y404_MYCPN	Uncharacterized protein MG285 homolog		MPN_404	F11_orf346	346	3	133	0.384393	N	N	0	NA	NA	1	NA	NA	0	0	NA	NA	NA	NA	NA	0	0
P75381	Y403_MYCPN	Uncharacterized protein MG284 homolog		MPN_403	F11_orf122a	122	0	0	0	N	N	0	NA	NA	0	NA	NA	0	0	NA	NA	NA	NA	NA	0	0
P75382	SYP_MYCPN	Proline--tRNA ligase	proS	MPN_402	MP436	483	0	0	0	E	N	0	0	0	7	0	0	0	0	44.47	62.9	2.66e-05	0.0583	2.59	0	0
P75383	Y400_MYCPN	Uncharacterized protein MG281 homolog		MPN_400	F11_orf582	582	2	185	0.317869	F	N	3	0	0	5	0	0	2	0	11.31	34.9	3.93e-05	0.00248	0.18	0	0
P75384	Y399_MYCPN	Uncharacterized protein MG280 homolog		MPN_399	F11_orf287	287	1	287	1	N	N	0	0	0	2	0	0	0	0	17.84	104.2	3.31e-05	0.0197	0.89	0	1
P75385	Y398_MYCPN	Uncharacterized protein MG279 homolog		MPN_398	F11_orf218	218	2	217	0.995413	N	N	1	0	0	0	0	0	1	0	29.79	114.5	2.88e-05	0.0414	3.05	0	1
P75386	SPOT_MYCPN	Probable guanosine-3',5'-bis(diphosphate) 3'-pyrophosphohydrolase	spoT	MPN_397	MP441	733	1	47	0.0641201	N	N	0	1	1	4	1	0	0	0	80.08	52.5	2.47e-05	0.119	5.68	0	1
P75387	Y396_MYCPN	Uncharacterized protein MG277 homolog		MPN_396	F11_orf887	971	4	414	0.426365	E	N	5	0	0	0	0	0	4	0	14.8	108.3	3.53e-05	0.0761	3.76	0	1
P75388	APT_MYCPN	Adenine phosphoribosyltransferase	apt	MPN_395	MP443	177	0	0	0	E	N	2	0	0	4	0	0	0	0	61.77	160.8	2.54e-05	0.0853	2.51	0	0
P75389	NAOX_MYCPN	NADH oxidase	nox	MPN_394	MP444	479	0	0	0	F	N	11	0	5	5	0	0	0	0	97.51	2525.7	2.43e-05	0.212	9.91	0	0
P75390	ODPA_MYCPN	Pyruvate dehydrogenase E1 component subunit alpha	pdhA	MPN_393	MP445	358	0	0	0	F	N	36	1	10	8	0	0	0	0	49.54	4535.1	2.62e-05	0.286	12.74	0	0
P75391	ODPB_MYCPN	Pyruvate dehydrogenase E1 component subunit beta	pdhB	MPN_392	MP446	327	0	0	0	E	N	20	0	1	5	0	0	0	0	71.94	2149.1	2.5e-05	0.0879	3.44	0	0
P75392	ODP2_MYCPN	Dihydrolipoyllysine-residue acetyltransferase component of pyruvate dehydrogenase complex	pdhC	MPN_391	MP447	402	1	93	0.231343	F	N	12	0	6	2	0	0	1	0	87.71	1924.4	2.45e-05	0.271	14.33	0	0
P75393	DLDH_MYCPN	Dihydrolipoyl dehydrogenase	pdhD	MPN_390	MP448	457	0	0	0	F	N	3	1	5	5	0	0	0	0	63.27	113.9	2.53e-05	0.0128	0.81	0	0
P75394	LPLA_MYCPN	Probable lipoate-protein ligase A	lplA	MPN_389	MP449	339	0	0	0	F	N	8	2	10	6	0	0	0	0	101.67	411	2.42e-05	0.0426	2.06	0	0
P75395	Y387_MYCPN	Uncharacterized protein MG269 homolog		MPN_387	F11_orf358b	358	1	82	0.22905	F	N	1	0	2	7	0	0	0	1	16.33	261.2	3.41e-05	0.0612	5.7	0	0
P75396	Y386_MYCPN	Uncharacterized protein MG268 homolog		MPN_386	F11_orf229	229	0	0	0	F	N	0	0	5	2	0	0	0	0	300	319.5	2.29e-05	0.0713	3.38	0	0
P75397	Y385_MYCPN	Uncharacterized protein MG267 homolog		MPN_385	F11_orf114	114	0	0	0	E	N	0	0	0	0	0	0	0	0	17.46	5.5	3.33e-05	0.00427	0.07	0	1
P75398	SYL_MYCPN	Leucine--tRNA ligase	leuS	MPN_384	MP453	793	0	0	0	E	N	7	0	3	0	0	0	0	0	48.16	194.1	2.63e-05	0.0913	4.84	0	0
P75399	Y383_MYCPN	Putative phosphatase MPN_383		MPN_383	A19_orf282	282	0	0	0	E	N	3	0	0	3	0	0	0	0	44.04	271.9	2.67e-05	0.141	7	0	0
P75400	COAE_MYCPN	Dephospho-CoA kinase	coaE	MPN_382	MP455	200	0	0	0	F	N	0	0	0	0	0	0	0	0	5.04	0.4	6.05e-05	0.000595	0.05	0	0
P75401	Y381_MYCPN	Putative phosphatase MPN_381		MPN_381	A19_orf292	292	0	0	0	E	N	0	0	1	1	0	0	0	0	72.13	143	2.5e-05	0.0773	3.2	0	0
P75402	FPG_MYCPN	Formamidopyrimidine-DNA glycosylase	mutM	MPN_380	MP457	277	0	0	0	N	N	0	0	0	0	0	0	0	0	32.56	54.9	2.82e-05	0.0916	13.4	0	0
P75403	EX53_MYCPN	5'-3' exonuclease	polA	MPN_379	MP458	291	0	0	0	E	N	1	0	1	3	0	0	0	0	18.9	133.5	3.25e-05	0.165	6.97	0	0
P75404	DPO3A_MYCPN	DNA polymerase III subunit alpha	dnaE	MPN_378	MP459	872	1	39	0.0447248	E	N	0	0	0	6	0	0	0	0	17.34	77.2	3.34e-05	0.0961	8.94	0	0
P75405	Y376_MYCPN	Uncharacterized protein MPN_376		MPN_376	A19_orf1140	1140	2	1137	0.997368	N	N	30	0	0	1	0	0	30	0	29.85	457.4	2.88e-05	0.0335	2.04	0	1
P75406	Y375_MYCPN	Uncharacterized protein MPN_375		MPN_375	A19_orf129	129	1	129	1	N	N	0	NA	NA	0	NA	NA	0	0	NA	NA	NA	NA	NA	0	0
P75407	Y374_MYCPN	Uncharacterized protein MPN_374		MPN_374	A19_orf229V	229	2	206	0.899563	N	N	0	NA	NA	0	NA	NA	0	0	NA	NA	NA	NA	NA	0	0
P75408	Y373_MYCPN	Uncharacterized protein MPN_373		MPN_373	A19_orf204	204	1	204	1	N	N	0	NA	NA	0	NA	NA	0	0	NA	NA	NA	NA	NA	0	1
P75409	CARDS_MYCPN	ADP-ribosylating toxin CARDS	cards	MPN_372	MP464	591	0	0	0	N	Y	3	0	1	5	0	0	0	0	35.2	304.9	2.78e-05	0.145	6.51	0	1
P75410	Y371_MYCPN	Uncharacterized protein MPN_371		MPN_371	A19_orf211	211	1	211	1	N	N	0	NA	NA	0	NA	NA	0	0	NA	NA	NA	NA	NA	0	0
P75411	Y370_MYCPN	Putative adhesin P1-like protein MPN_370		MPN_370	A19_orf737V	737	1	241	0.327001	N	N	9	NA	NA	0	NA	NA	4	0	NA	NA	NA	NA	NA	0	0
P75412	Y369_MYCPN	Uncharacterized lipoprotein MPN_369		MPN_369	H91_orf253	253	0	0	0	N	N	0	NA	NA	0	NA	NA	0	0	NA	2.2	NA	NA	NA	0	1
P75413	Y368_MYCPN	UPF0134 protein MPN_368		MPN_368	H91_orf180	180	0	0	0	N	N	0	NA	NA	0	NA	NA	0	0	9.27	29.6	4.31e-05	0.0977	5.26	0	0
P75414	Y367_MYCPN	Putative MgpC-like protein MPN_367		MPN_367	H91_orf322	322	2	140	0.434783	N	Y	4	NA	NA	6	NA	NA	4	0	NA	NA	NA	NA	NA	0	0
P75415	Y366_MYCPN	Putative MgpC-like protein MPN_366		MPN_366	H91_orf272	272	1	83	0.305147	N	N	5	NA	NA	3	NA	NA	0	0	NA	NA	NA	NA	NA	0	0
P75416	T1SC_MYCPN	Putative type I specificity subunit S.MpnORF365P		MPN_365	H91_orf268	268	0	0	0	N	N	1	NA	NA	5	NA	NA	0	0	NA	NA	NA	NA	NA	0	0
P75417	Y364_MYCPN	Uncharacterized protein MPN_364		MPN_364	H91_orf677	677	1	35	0.0516987	N	N	0	NA	NA	0	NA	NA	0	0	NA	NA	NA	NA	NA	0	0
P75418	Y363_MYCPN	Uncharacterized lipoprotein MPN_363		MPN_363	H91_orf102	102	1	30	0.294118	N	N	0	NA	NA	2	NA	NA	0	0	NA	NA	NA	NA	NA	0	1
P75419	Y362_MYCPN	Uncharacterized protein MG259 homolog		MPN_362	H91_orf453	453	0	0	0	E	N	0	0	0	3	0	0	0	0	14.77	16.4	3.53e-05	0.0539	4.55	0	0
P75420	RF1_MYCPN	Peptide chain release factor 1	prfA	MPN_361	MP475	359	0	0	0	E	N	2	0	1	3	0	0	0	0	31.32	53.8	2.84e-05	0.0193	0.75	0	0
P75421	Y359_MYCPN	Uncharacterized protein MG256 homolog		MPN_359	H91_orf258	258	2	193	0.748062	N	N	0	0	0	0	0	0	0	0	55.34	176.3	2.58e-05	0.052	1.36	0	1
P75422	Y358_MYCPN	Uncharacterized protein MG255 homolog		MPN_358	H91_orf534	534	2	476	0.891386	N	N	2	0	0	9	0	0	2	0	300	77.5	2.29e-05	0.114	4.91	0	1
P75423	SYC_MYCPN	Cysteine--tRNA ligase	cysS	MPN_356	MP480	437	0	0	0	E	N	1	0	0	0	0	0	0	0	17.1	43.3	3.36e-05	0.0681	4.89	0	0
P75424	Y355_MYCPN	Uncharacterized tRNA/rRNA methyltransferase MG252 homolog		MPN_355	H91_orf242a	242	0	0	0	F	N	0	0	0	0	0	0	0	0	18.7	39.6	3.26e-05	0.0716	5.72	0	0
P75425	SYG_MYCPN	Glycine--tRNA ligase	glyQS	MPN_354	MP482	449	0	0	0	E	N	0	0	2	8	0	0	0	0	80.26	72.6	2.47e-05	0.0578	2.63	0	0
P75426	DNAG_MYCPN	DNA primase	dnaG	MPN_353	MP483	620	2	211	0.340323	E	N	3	1	1	5	1	0	0	0	29.57	40.6	2.88e-05	0.0854	2.26	0	0
P75427	Y351_MYCPN	Putative tRNA methyltransferase MPN_351		MPN_351	H91_orf213	213	0	0	0	F	N	0	NA	NA	4	NA	NA	0	0	NA	NA	NA	NA	NA	0	0
P75428	PLSY_MYCPN	Glycerol-3-phosphate acyltransferase	plsY	MPN_350	MP486	239	0	0	0	E	N	0	NA	NA	4	NA	NA	0	0	NA	NA	NA	NA	NA	0	1
P75429	Y349_MYCPN	Putative phosphatase/phosphodiesterase MPN_349		MPN_349	H91_orf281	281	0	0	0	E	N	0	0	3	1	0	0	0	0	172.9	62.9	2.34e-05	0.103	3.11	0	0
P75430	MTHFS_MYCPN	5-formyltetrahydrofolate cyclo-ligase		MPN_348	H91_orf164	164	0	0	0	F	N	0	NA	NA	0	NA	NA	0	0	34.24	23.2	2.79e-05	0.0879	6.42	0	0
P75431	T1R1_MYCPN	Putative type I restriction enzyme MpnIIP endonuclease subunit N-terminal part		MPN_347	H91_orf376	376	2	188	0.5	N	N	0	NA	NA	6	NA	NA	0	0	NA	NA	NA	NA	NA	0	0
P75432	T1R2_MYCPN	Putative type I restriction enzyme MpnIIP endonuclease subunit middle part		MPN_346	H91_orf115	115	0	0	0	N	N	0	NA	NA	4	NA	NA	0	0	NA	NA	NA	NA	NA	0	0
P75433	T1R3_MYCPN	Putative type I restriction enzyme MpnIIP endonuclease subunit C-terminal part		MPN_345	H91_orf206	206	0	0	0	N	N	0	NA	NA	2	NA	NA	0	0	NA	NA	NA	NA	NA	0	0
P75434	Y344_MYCPN	UPF0134 protein MPN_344		MPN_344	H91_orf216	216	1	70	0.324074	N	N	0	NA	NA	0	NA	NA	0	0	NA	0.4	NA	NA	NA	0	0
P75435	T1SD_MYCPN	Type I restriction enzyme MpnII specificity subunit		MPN_343	H91_orf330	330	0	0	0	N	N	1	NA	NA	2	NA	NA	0	0	NA	NA	NA	NA	NA	0	0
P75436	T1MD_MYCPN	Type I restriction enzyme MpnII methylase subunit		MPN_342	H91_orf543	543	0	0	0	N	N	1	0	0	6	0	0	0	0	12.81	31.5	3.73e-05	0.024	1.48	0	0
P75437	UVRD_MYCPN	Probable DNA helicase II homolog	uvrD	MPN_341	MP495	715	1	39	0.0545455	N	N	0	0	0	5	0	0	0	0	NA	2.7	NA	NA	NA	0	0
P75438	Y340_MYCPN	Probable DNA helicase MPN_340		MPN_340	H91_orf529	529	1	35	0.0661626	N	N	2	0	0	6	0	0	0	0	13.73	28.2	3.63e-05	0.138	6.94	0	0
P75439	Y339_MYCPN	Uncharacterized protein MG243 homolog		MPN_339	H91_orf224	224	2	99	0.441964	E	N	0	0	0	2	0	0	0	0	30.68	17.4	2.86e-05	0.0404	2.12	0	1
P75440	Y338_MYCPN	Uncharacterized protein MG242 homolog		MPN_338	F10_orf632o	632	2	78	0.123418	E	N	1	0	1	0	0	0	0	0	68.66	134.5	2.51e-05	0.194	4.59	0	1
P75441	Y337_MYCPN	Uncharacterized protein MG241 homolog		MPN_337	F10_orf621	621	2	409	0.658615	E	N	1	0	2	2	0	2	1	0	63.98	93.6	2.53e-05	0.134	4.38	0	1
P75442	NNAAH_MYCPN	Probable nicotinate-nucleotide adenylyltransferase/Ap4A hydrolase		MPN_336	F10_orf291	344	0	0	0	E	N	0	0	2	0	0	0	0	0	34.27	125.5	2.79e-05	0.265	13.93	0	0
P75443	Y335_MYCPN	Uncharacterized protein MPN_335		MPN_335	F10_orf741	741	3	478	0.645074	N	N	0	0	0	0	0	0	0	0	NA	1.7	NA	NA	NA	0	1
P75444	Y334_MYCPN	Putative ABC transporter ATP-binding protein MPN_334		MPN_334	F10_orf326	326	0	0	0	N	N	0	NA	NA	0	NA	NA	0	0	NA	NA	NA	NA	NA	0	0
P75445	Y333_MYCPN	Uncharacterized protein MPN_333		MPN_333	F10_orf750	750	4	597	0.796	N	N	0	0	0	0	0	0	0	0	7.32	18.7	4.86e-05	0.0392	2.67	0	1
P75446	RNH3_MYCPN	Ribonuclease HIII	rnhC	MPN_118	C09_orf143b	236	0	0	0	E	N	0	0	0	8	0	0	0	0	28.32	34.9	2.91e-05	0.107	4.67	0	0
P75447	RL35_MYCPN	Large ribosomal subunit protein bL35	rpmI	MPN_116	MP038	59	0	0	0	F	N	5	NA	NA	7	NA	NA	0	0	11.5	326.2	3.9e-05	0.0755	6.35	0	0
P75448	Y114_MYCPN	Putative acetyltransferase MPN_114		MPN_114	C09_orf600	600	0	0	0	N	N	0	NA	NA	6	NA	NA	0	0	NA	NA	NA	NA	NA	0	0
P75449	Y113_MYCPN	Uncharacterized protein MPN_113		MPN_113	C09_orf223	223	0	0	0	N	N	0	NA	NA	0	NA	NA	0	0	NA	NA	NA	NA	NA	0	1
P75450	Y112_MYCPN	Uncharacterized protein MPN_112		MPN_112	C09_orf130b	130	0	0	0	N	N	0	NA	NA	0	NA	NA	0	0	NA	NA	NA	NA	NA	0	1
P75451	Y111_MYCPN	Uncharacterized adenine-specific methylase MPN_111		MPN_111	C09_orf422	422	2	109	0.258294	N	N	0	NA	NA	0	NA	NA	0	0	NA	NA	NA	NA	NA	0	0
P75452	TRRMC_MYCPN	Putative type II restriction enzyme and methyltransferase RM.MpnORF110P C-terminus		MPN_110	C09_orf718	718	3	166	0.231198	N	N	0	NA	NA	4	NA	NA	0	0	NA	NA	NA	NA	NA	0	0
P75453	T2RMN_MYCPN	Putative type II restriction enzyme and methyltransferase RM.MpnORF109P N-terminus		MPN_109	C09_orf165	165	0	0	0	N	N	1	0	5	0	0	0	0	0	83.31	91.7	2.46e-05	0.265	5.21	0	0
P75454	TIG_MYCPN	Trigger factor	tig	MPN_331	MP505	444	0	0	0	F	N	11	0	11	6	0	0	0	0	23.5	775	3.05e-05	0.187	12.64	0	0
P75455	Y330_MYCPN	Uncharacterized protein MG237 homolog		MPN_330	F10_orf294	294	0	0	0	F	N	0	0	0	2	0	0	0	0	16.43	26.1	3.4e-05	0.042	4.51	0	0
P75456	Y329_MYCPN	Uncharacterized protein MG236 homolog		MPN_329	F10_orf158	158	0	0	0	N	N	0	0	0	2	0	0	0	0	17.24	25.3	3.35e-05	0.018	2.41	0	0
P75457	END4_MYCPN	Probable endonuclease 4	nfo	MPN_328	MP508	286	0	0	0	E	N	3	0	0	2	0	0	0	0	30.06	130.6	2.87e-05	0.0287	2.42	0	0
P75458	RL27_MYCPN	Large ribosomal subunit protein bL27	rpmA	MPN_327	MP509	104	0	0	0	E	N	0	0	0	5	0	0	0	0	NA	273.4	NA	NA	NA	0	0
P75459	PRP_MYCPN	Ribosomal processing cysteine protease Prp	prp	MPN_326	F10_orf100a	100	0	0	0	E	N	0	0	0	0	0	0	0	0	14.43	28.4	3.56e-05	0.00364	0.19	0	0
P75460	NRDI_MYCPN	Protein NrdI	nrdI	MPN_323	MP513	153	0	0	0	N	N	2	0	2	2	0	0	0	0	11.01	56.3	3.98e-05	0.00931	0.81	0	0
P75461	RIR2_MYCPN	Ribonucleoside-diphosphate reductase subunit beta	nrdF	MPN_322	MP514	339	1	32	0.0943953	N	N	10	0	5	7	0	0	0	0	300	286.3	2.29e-05	0.0323	2.91	0	0
P75462	Y319_MYCPN	Uncharacterized protein MG226 homolog		MPN_319	F10_orf503	503	0	0	0	N	N	0	0	0	0	0	0	0	0	29.74	34.2	2.88e-05	0.0186	2.04	0	1
P75463	Y318_MYCPN	Uncharacterized protein MG225 homolog		MPN_318	F10_orf491	491	0	0	0	E	N	0	0	0	0	0	0	0	0	52.2	34.7	2.6e-05	0.0164	1.51	0	1
P75464	FTSZ_MYCPN	Cell division protein FtsZ	ftsZ	MPN_317	MP519	380	1	98	0.257895	F	N	0	0	0	4	0	0	0	0	6.33	45	5.27e-05	0.0129	0.68	0	0
P75465	Y316_MYCPN	Uncharacterized protein MG223 homolog		MPN_316	F10_orf419	419	2	87	0.207637	N	N	0	1	0	4	1	0	0	0	4.35	12.8	6.66e-05	0.00426	0.22	0	0
P75466	RSMH_MYCPN	Ribosomal RNA small subunit methyltransferase H	rsmH	MPN_315	MP521	308	0	0	0	F	N	1	0	4	4	0	0	0	0	49.47	62.7	2.62e-05	0.00633	0.41	0	0
P75467	MRAZ_MYCPN	Transcriptional regulator MraZ	mraZ	MPN_314	MP522	141	0	0	0	F	N	4	0	3	3	0	0	0	0	300	1198.4	2.29e-05	0.0473	1.66	0	0
P75468	Y313_MYCPN	Uncharacterized protein MG220 homolog		MPN_313	F10_orf90	90	1	48	0.533333	N	N	0	NA	NA	0	NA	NA	0	0	NA	NA	NA	NA	NA	0	0
P75469	Y312_MYCPN	Uncharacterized protein MPN_312		MPN_312	F10_orf218	218	2	181	0.830275	N	N	1	0	0	0	0	0	1	1	13.12	151.3	3.7e-05	0.108	6.81	0	0
P75470	Y311_MYCPN	Uncharacterized protein MG218.1 homolog		MPN_311	F10_orf357	357	3	196	0.54902	N	N	4	0	0	8	0	0	2	1	32.86	380.5	2.82e-05	0.186	13.56	0	0
P75471	HMW2_MYCPN	Cytadherence high molecular weight protein 2	hmw2	MPN_310	MP526	1818	7	1337	0.735424	F	Y	31	0	27	2	0	18	24	1	45.46	503.1	2.65e-05	0.198	14.18	1	0
P75472	Y308_MYCPN	Uncharacterized protein MPN_308		MPN_308	F10_orf565	565	0	0	0	N	N	1	NA	NA	0	NA	NA	0	0	120.19	15	2.39e-05	0.00732	0.44	0	1
P75473	OTCC_MYCPN	Ornithine carbamoyltransferase, catabolic	arcB	MPN_306	MP530	346	0	0	0	F	N	0	NA	NA	3	NA	NA	0	0	NA	NA	NA	NA	NA	0	0
P75475	ARCA_MYCPN	Putative arginine deiminase	arcA	MPN_304/MPN_305	MP531/MP532	404	0	0	0	F	N	1	NA	NA	4	NA	NA	0	0	NA	NA	NA	NA	NA	0	0
P75476	PFKA_MYCPN	Probable ATP-dependent 6-phosphofructokinase	pfkA	MPN_302	MP534	328	0	0	0	E	N	1	0	2	2	0	0	0	0	273.11	827.9	2.3e-05	0.256	9.03	0	0
P75477	SCPB_MYCPN	Segregation and condensation protein B	scpB	MPN_301	MP535	208	0	0	0	E	N	3	0	0	4	0	0	0	0	20.02	63.4	3.19e-05	0.158	9.02	0	0
P75478	SCPA_MYCPN	Segregation and condensation protein A	scpA	MPN_300	MP536	506	2	150	0.296443	E	N	1	0	0	9	0	0	0	0	19.36	103.2	3.22e-05	0.198	19.98	0	0
P75479	PLSC_MYCPN	Probable 1-acyl-sn-glycerol-3-phosphate acyltransferase	plsC	MPN_299	MP537	266	0	0	0	E	N	2	0	1	0	0	0	0	0	40.32	168.9	2.71e-05	0.111	10.19	0	0
P75480	ACPS_MYCPN	Holo-[acyl-carrier-protein] synthase	acpS	MPN_298	MP538	119	0	0	0	E	N	0	NA	NA	4	NA	NA	0	0	NA	NA	NA	NA	NA	0	0
P75481	Y297_MYCPN	Uncharacterized protein MG211 homolog		MPN_297	H10_orf149	149	0	0	0	F	N	3	0	1	1	0	0	0	0	19.12	43.4	3.24e-05	0.0106	0.63	0	0
P75482	Y295_MYCPN	Uncharacterized protein MG210.1 homolog		MPN_295	H10_orf220L	220	2	141	0.640909	N	N	0	2	5	4	2	4	0	0	106.87	1083.7	2.41e-05	0.197	12.5	0	0
P75483	Y294_MYCPN	Uncharacterized protein MPN_294		MPN_294	H10_orf206	206	0	0	0	N	N	2	0	5	5	0	0	0	0	300	225.6	2.29e-05	0.0727	1.98	0	0
P75484	LSPA_MYCPN	Lipoprotein signal peptidase	lspA	MPN_293	MP542	184	0	0	0	E	N	0	NA	NA	1	NA	NA	0	0	69.52	44.5	2.51e-05	0.0496	1.59	0	1
P75485	Y292_MYCPN	Uncharacterized RNA pseudouridine synthase MG209 homolog		MPN_292	H10_orf309	309	0	0	0	E	N	0	0	0	5	0	0	0	0	5.63	10.1	5.65e-05	0.0332	2.84	0	0
P75486	Y291_MYCPN	Uncharacterized protein MG208 homolog		MPN_291	H10_orf196	196	0	0	0	E	N	0	0	0	0	0	0	0	0	23.83	30.6	3.04e-05	0.0536	2.02	0	0
P75487	T1SY_MYCPN	Putative type I specificity subunit S.MpnORF289P C-terminus		MPN_290	H10_orf145L	145	0	0	0	N	N	0	NA	NA	0	NA	NA	0	0	NA	NA	NA	NA	NA	0	0
P75488	T1SZ_MYCPN	Putative type I specificity subunit S.MpnORF289P N-terminus		MPN_289	H10_orf187V	187	0	0	0	N	N	0	NA	NA	7	NA	NA	0	0	NA	NA	NA	NA	NA	0	0
P75489	Y288_MYCPN	Uncharacterized lipoprotein MPN_288		MPN_288	A65_orf787o	787	1	37	0.047014	N	N	8	0	0	0	0	0	1	0	49.35	55.1	2.62e-05	0.0909	5.06	0	1
P75490	Y287_MYCPN	UPF0134 protein MPN_287		MPN_287	A65_orf118	118	0	0	0	N	N	0	NA	NA	0	NA	NA	0	0	23.5	5.6	3.05e-05	0.00601	0.66	0	0
P75491	Y286_MYCPN	Putative adhesin P1-like protein MPN_286		MPN_286	A65_orf465V	465	1	98	0.210753	N	N	0	NA	NA	0	NA	NA	0	0	NA	NA	NA	NA	NA	0	0
P75492	T1SG_MYCPN	Putative type I specificity subunit S.MpnORF285P		MPN_285	A65_orf306	306	0	0	0	N	N	0	NA	NA	0	NA	NA	0	0	NA	NA	NA	NA	NA	0	0
P75493	Y284_MYCPN	Uncharacterized lipoprotein MPN_284		MPN_284	A65_orf794	794	1	45	0.0566751	N	N	9	0	0	2	0	0	0	0	300	168.8	2.29e-05	0.168	7.93	0	1
P75494	Y283_MYCPN	UPF0134 protein MPN_283		MPN_283	A65_orf115	115	0	0	0	N	N	0	NA	NA	3	NA	NA	0	0	NA	NA	NA	NA	NA	0	0
P75495	Y282_MYCPN	Uncharacterized protein MPN_282		MPN_282	A65_orf166	166	2	91	0.548193	N	N	0	NA	NA	7	NA	NA	0	0	NA	NA	NA	NA	NA	0	0
P75496	Y281_MYCPN	Uncharacterized lipoprotein MPN_281		MPN_281	A65_orf377	377	1	35	0.0928382	N	N	2	0	0	2	0	0	0	0	NA	4.4	NA	NA	NA	0	1
P75497	RNJ_MYCPN	Ribonuclease J	rnj	MPN_280	A65_orf569	569	0	0	0	E	N	3	1	3	6	0	0	0	0	38.05	353.1	2.74e-05	0.123	8.03	0	0
P75498	LEPA_MYCPN	Elongation factor 4	lepA	MPN_279	MP556	598	0	0	0	E	N	0	0	0	0	0	0	0	0	37.83	47.8	2.74e-05	0.111	5.76	0	1
P75499	GLF_MYCPN	UDP-galactopyranose mutase	glf	MPN_278	MP557	399	0	0	0	F	N	0	0	0	3	0	0	0	0	44.06	16.8	2.67e-05	0.0371	3.48	0	0
P75500	SYK_MYCPN	Lysine--tRNA ligase	lysS	MPN_277	MP558	489	0	0	0	E	N	0	0	0	3	0	0	0	0	71.8	194.5	2.5e-05	0.285	12.55	0	0
P75501	Y276_MYCPN	Uncharacterized protein MG135 homolog		MPN_276	A65_orf285	285	0	0	0	E	N	0	NA	NA	0	NA	NA	0	0	97.25	66.2	2.43e-05	0.066	1.82	0	1
P75502	Y275_MYCPN	Uncharacterized protein MG134 homolog		MPN_275	A65_orf100	100	0	0	0	F	N	0	0	1	1	0	0	0	0	24.57	199.9	3.01e-05	0.188	4.9	0	0
P75503	Y274_MYCPN	Uncharacterized protein MG133 homolog		MPN_274	A65_orf266	266	0	0	0	E	N	0	NA	NA	0	NA	NA	0	0	NA	0.3	NA	NA	NA	0	1
P75504	YHIT_MYCPN	Uncharacterized 16.1 kDa HIT-like protein		MPN_273	A65_orf144	144	0	0	0	E	N	0	0	1	2	0	0	0	0	76.84	574.6	2.48e-05	0.231	9.54	0	0
P75505	Y271_MYCPN	Uncharacterized lipoprotein MPN_271		MPN_271	A65_orf251a	251	0	0	0	N	N	0	0	0	0	0	0	0	0	9.98	33.3	4.16e-05	0.0543	2.37	0	1
P75506	RNY_MYCPN	Ribonuclease Y	rny	MPN_269	A65_orf493	493	1	83	0.168357	E	N	0	0	2	7	0	1	0	0	118.64	65.4	2.39e-05	0.0728	3.25	0	1
P75507	Y268_MYCPN	Putative phosphotransferase enzyme IIB component MPN_268		MPN_268	A65_orf117	117	0	0	0	E	N	0	0	0	2	0	0	0	0	18.51	16.2	3.27e-05	0.0109	0.37	0	0
P75508	NADK_MYCPN	NAD kinase	nadK	MPN_267	MP566	259	0	0	0	E	N	1	0	2	1	0	0	0	0	101.91	173.1	2.42e-05	0.0624	2.4	0	0
P75509	Y266_MYCPN	Uncharacterized protein MG127 homolog		MPN_266	A65_orf145	145	0	0	0	E	N	0	0	2	4	0	0	0	0	13.14	478.6	3.7e-05	0.246	20.95	0	0
P75510	SYW_MYCPN	Tryptophan--tRNA ligase	trpS	MPN_265	MP568	346	0	0	0	E	N	5	0	0	3	0	0	0	0	300	95.5	2.29e-05	0.124	6.37	0	0
P75511	Y264_MYCPN	Putative phosphatase MPN_264		MPN_264	A65_orf281	281	0	0	0	E	N	2	0	0	5	0	0	0	0	21.38	74.2	3.13e-05	0.0255	2.73	0	0
P75512	THIO_MYCPN	Thioredoxin	trxA	MPN_263	MP570	102	0	0	0	E	N	6	1	3	1	0	0	0	0	45.26	1697	2.66e-05	0.356	6.46	0	0
P75513	Y262_MYCPN	Uncharacterized protein MG123 homolog		MPN_262	A65_orf475	475	2	282	0.593684	E	N	0	0	2	3	0	1	0	0	83.14	64.2	2.46e-05	0.0289	1.61	0	0
P75514	Y260_MYCPN	Uncharacterized protein MG121 homolog		MPN_260	A65_orf311	311	0	0	0	E	N	0	0	0	0	0	0	0	0	NA	300.6	NA	NA	NA	0	1
P75515	Y259_MYCPN	Uncharacterized protein MG120 homolog		MPN_259	A65_orf517	517	0	0	0	E	N	4	0	0	5	0	0	0	0	300	132	2.29e-05	0.0391	2.28	0	1
P75516	Y258_MYCPN	Putative carbohydrate transport ATP-binding protein MPN_258		MPN_258	MP575	572	1	39	0.0681818	E	N	8	0	0	7	0	0	0	0	33.05	175.4	2.81e-05	0.0538	3.16	0	1
P75517	GALE_MYCPN	UDP-glucose 4-epimerase	galE	MPN_257	MP576	338	0	0	0	E	N	0	0	0	8	0	0	0	0	46.91	48.7	2.64e-05	0.0359	2.63	0	0
P75518	Y256_MYCPN	Uncharacterized protein MG117 homolog		MPN_256	A65_orf223	223	1	223	1	F	N	0	1	0	0	1	0	0	0	35.13	414	2.78e-05	0.157	8.42	0	0
P75519	Y255_MYCPN	Uncharacterized protein MG116 homolog		MPN_255	A65_orf251b	251	0	0	0	F	N	3	0	1	0	0	0	0	0	50.01	256.5	2.62e-05	0.0631	3.21	0	0
P75520	PGSA_MYCPN	CDP-diacylglycerol--glycerol-3-phosphate 3-phosphatidyltransferase	pgsA	MPN_253	MP579	227	0	0	0	E	N	0	NA	NA	1	NA	NA	0	0	34.89	25.1	2.78e-05	0.035	1.45	0	1
P75521	SYN_MYCPN	Asparagine--tRNA ligase	asnS	MPN_252	MP580	455	0	0	0	E	N	2	0	0	9	0	0	0	0	59.92	148.4	2.55e-05	0.0999	3.54	0	0
P75522	RPE_MYCPN	Ribulose-phosphate 3-epimerase	rpe	MPN_251	MP581	215	0	0	0	F	N	0	0	0	3	0	0	0	0	15.59	38	3.47e-05	0.0364	2.76	0	0
P75523	RSGA_MYCPN	Small ribosomal subunit biogenesis GTPase RsgA	rsgA	MPN_249	MP583	278	0	0	0	E	N	0	NA	NA	0	NA	NA	0	0	NA	NA	NA	NA	NA	0	0
P75524	PKNS_MYCPN	Putative serine/threonine-protein kinase		MPN_248	MP584	389	0	0	0	F	N	1	0	0	3	0	0	0	0	30.27	37.8	2.87e-05	0.056	2.86	0	0
P75525	PPH_MYCPN	Putative protein phosphatase		MPN_247	MP585	259	0	0	0	F	N	0	1	0	4	0	0	0	0	61.08	54.4	2.55e-05	0.0498	2.12	0	0
P75526	KGUA_MYCPN	Guanylate kinase	gmk	MPN_246	MP586	239	1	30	0.125523	E	N	4	1	0	10	0	0	0	0	37.94	153.6	2.74e-05	0.0853	3.21	0	0
P75527	DEF_MYCPN	Peptide deformylase	def	MPN_245	MP587	216	0	0	0	E	N	0	0	1	1	0	0	0	0	23.78	191.7	3.04e-05	0.234	14.46	0	0
P75528	DACB_MYCPN	Diadenylate cyclase	dacB	MPN_244	K04_orf202	202	0	0	0	E	N	2	0	0	0	0	0	0	0	25.27	94.5	2.99e-05	0.0624	5.19	0	1
P75529	RNR_MYCPN	Ribonuclease R	rnr	MPN_243	MP589	726	0	0	0	E	N	7	0	1	4	0	0	0	0	10.46	333.5	4.07e-05	0.112	6.08	0	0
P75530	WHIA_MYCPN	Probable cell division protein WhiA	whiA	MPN_241	K04_orf280	280	0	0	0	F	N	1	NA	NA	3	NA	NA	0	0	16.03	19.4	3.43e-05	0.0519	9.49	0	0
P75531	TRXB_MYCPN	Thioredoxin reductase	trxB	MPN_240	MP591	315	0	0	0	E	N	1	0	0	0	0	0	0	0	38.45	186.2	2.73e-05	0.147	5.85	0	0
P75532	Y239_MYCPN	Uncharacterized HTH-type transcriptional regulator MG101 homolog		MPN_239	K04_orf222	222	1	147	0.662162	E	N	1	0	1	2	0	1	0	0	19.98	292.2	3.19e-05	0.215	9.49	0	0
P75533	GATB_MYCPN	Aspartyl/glutamyl-tRNA(Asn/Gln) amidotransferase subunit B	gatB	MPN_238	MP593	477	0	0	0	E	N	6	1	0	9	0	0	0	0	40.93	105.4	2.7e-05	0.155	14.68	0	0
P75534	GATA_MYCPN	Glutamyl-tRNA(Gln) amidotransferase subunit A	gatA	MPN_237	MP594	478	0	0	0	E	N	4	0	5	0	0	0	0	0	43.15	192.7	2.68e-05	0.213	12.59	0	0
P75535	Y236_MYCPN	Uncharacterized protein MG098 homolog		MPN_236	G07_orf479	479	1	39	0.0814196	E	N	3	0	0	0	0	0	2	0	49.73	52.7	2.62e-05	0.0482	2.96	0	1
P75536	UNG_MYCPN	Uracil-DNA glycosylase	ung	MPN_235	MP596	240	0	0	0	N	N	0	0	0	2	0	0	0	0	21.26	9.6	3.14e-05	0.0191	2.16	0	0
P75537	Y234_MYCPN	Uncharacterized protein MPN_234		MPN_234	G07_orf417	417	1	35	0.0839329	N	N	0	NA	NA	0	NA	NA	0	0	NA	1.3	NA	NA	NA	0	0
P75538	Y233_MYCPN	Uncharacterized lipoprotein MG095 homolog		MPN_233	G07_orf454	454	2	430	0.947137	E	N	9	0	0	0	0	0	9	0	16.59	198	3.39e-05	0.453	52.38	0	1
P75539	DNAB_MYCPN	Replicative DNA helicase	dnaB	MPN_232	MP599	473	0	0	0	E	N	4	0	2	8	0	0	0	0	28.12	100.7	2.91e-05	0.0782	5.5	0	0
P75540	RL9_MYCPN	Large ribosomal subunit protein bL9	rplI	MPN_231	MP600	149	0	0	0	E	N	0	0	2	2	0	0	0	0	13.69	182.8	3.64e-05	0.0642	11.91	0	0
P75541	RS18_MYCPN	Small ribosomal subunit protein bS18	rpsR	MPN_230	MP601	104	1	33	0.317308	E	N	5	0	1	17	0	1	4	0	115.44	686	2.4e-05	0.166	14.68	0	0
P75542	SSB_MYCPN	Single-stranded DNA-binding protein	ssb	MPN_229	MP602	166	1	61	0.36747	E	N	2	1	2	1	1	0	0	0	23.55	223.1	3.05e-05	0.063	9.58	0	0
P75543	RS6_MYCPN	Small ribosomal subunit protein bS6	rpsF	MPN_228	MP603	215	1	91	0.423256	E	N	8	1	0	25	1	0	5	0	23.45	310.8	3.05e-05	0.0653	5.8	0	0
P75544	EFG_MYCPN	Elongation factor G	fusA	MPN_227	MP604	688	0	0	0	E	N	27	0	7	0	0	0	0	0	21.64	897.8	3.12e-05	0.163	8.33	0	0
P75545	RS7_MYCPN	Small ribosomal subunit protein uS7	rpsG	MPN_226	MP605	155	0	0	0	E	N	7	0	0	31	0	0	0	0	23.75	505	3.04e-05	0.131	3.79	0	0
P75546	RS12_MYCPN	Small ribosomal subunit protein uS12	rpsL	MPN_225	MP606	139	0	0	0	E	N	14	0	0	6	0	0	0	0	22.91	505	3.07e-05	0.0524	2.65	0	0
P75547	LGT_MYCPN	Phosphatidylglycerol--prolipoprotein diacylglyceryl transferase	lgt	MPN_224	MP607	389	1	87	0.22365	E	N	0	0	0	0	0	0	0	0	12.07	44.3	3.83e-05	0.026	1.37	0	1
P75548	HPRK_MYCPN	HPr kinase/phosphorylase	hprK	MPN_223	MP608	312	0	0	0	F	N	1	0	0	4	0	0	0	0	34.09	40.2	2.79e-05	0.0455	2.64	0	0
P75549	TILS_MYCPN	tRNA(Ile)-lysidine synthase	tilS	MPN_222	MP609	289	0	0	0	E	N	2	0	0	5	0	0	0	0	5.56	34.7	5.69e-05	0.054	2.51	0	0
P75550	RL11_MYCPN	Large ribosomal subunit protein uL11	rplK	MPN_219	MP612	137	0	0	0	E	N	0	0	0	5	0	0	0	0	15.13	247.4	3.5e-05	0.0507	2.54	0	0
P75551	OPPF_MYCPN	Oligopeptide transport ATP-binding protein OppF	oppF	MPN_218	MP613	851	2	68	0.079906	E	N	11	0	4	9	0	1	1	0	31.6	453.4	2.84e-05	0.37	29.17	0	1
P75552	OPPD_MYCPN	Oligopeptide transport ATP-binding protein OppD	oppD	MPN_217	MP614	423	0	0	0	E	N	5	0	0	0	0	0	0	0	36.33	223.2	2.76e-05	0.15	10.77	0	1
P75553	OPPC_MYCPN	Oligopeptide transport system permease protein OppC	oppC	MPN_216	MP615	376	0	0	0	E	N	1	0	1	2	0	0	0	0	28.72	339.5	2.9e-05	0.243	17.95	0	1
P75554	OPPB_MYCPN	Oligopeptide transport system permease protein OppB	oppB	MPN_215	MP616	389	0	0	0	E	N	0	0	0	0	0	0	0	0	23.33	209.4	3.06e-05	0.167	9.55	0	1
P75555	Y214_MYCPN	Uncharacterized protein MG076 homolog		MPN_214	G07_orf138	138	1	74	0.536232	E	N	0	NA	NA	0	NA	NA	0	0	80.5	15.8	2.47e-05	0.0305	1.69	0	1
P75556	Y213_MYCPN	Uncharacterized protein MG075 homolog		MPN_213	G07_orf1030	1030	5	582	0.565049	E	N	3	0	0	1	0	0	3	0	5.41	282	5.79e-05	0.179	13.01	0	0
P75558	UVRB_MYCPN	UvrABC system protein B	uvrB	MPN_211	MP620	657	0	0	0	E	N	2	0	2	6	0	0	0	0	21.49	64.4	3.13e-05	0.0856	6.25	0	0
P75559	SECA_MYCPN	Protein translocase subunit SecA	secA	MPN_210	MP621	808	0	0	0	E	N	18	0	4	5	0	0	0	0	33.42	332.4	2.81e-05	0.176	8.12	0	1
P75560	RS2_MYCPN	Small ribosomal subunit protein uS2	rpsB	MPN_208	MP623	294	1	35	0.119048	E	N	7	1	2	8	0	0	1	0	13.85	439.8	3.62e-05	0.0918	6.25	0	0
P75561	Y108_MYCPN	Uncharacterized adenine-specific methylase MPN_108		MPN_108	C09_orf404	404	1	51	0.126238	N	N	0	NA	NA	1	NA	NA	0	0	NA	NA	NA	NA	NA	0	0
P75562	Y107_MYCPN	Uncharacterized protein MPN_107		MPN_107	C09_orf251	251	1	88	0.350598	N	N	0	NA	NA	0	NA	NA	0	0	NA	NA	NA	NA	NA	0	0
P75563	SYFB_MYCPN	Phenylalanine--tRNA ligase beta subunit	pheT	MPN_106	MP048	805	0	0	0	E	N	2	0	0	10	0	0	0	0	51.13	107.1	2.61e-05	0.126	5.15	0	0
P75564	SYFA_MYCPN	Phenylalanine--tRNA ligase alpha subunit	pheS	MPN_105	MP049	341	0	0	0	E	N	2	0	1	2	0	0	0	0	49.9	90.2	2.62e-05	0.0867	4.04	0	0
P75565	Y104_MYCPN	UPF0134 protein MPN_104		MPN_104	C09_orf104	104	0	0	0	N	N	0	NA	NA	0	NA	NA	0	0	NA	43.5	NA	NA	NA	0	0
P75566	Y103_MYCPN	Uncharacterized protein MPN_103		MPN_103	C09_orf172	172	2	141	0.819767	N	N	0	NA	NA	2	NA	NA	0	0	NA	NA	NA	NA	NA	0	0
P75567	Y102_MYCPN	Putative MgpC-like protein MPN_102		MPN_102	C09_orf272	272	2	100	0.367647	N	N	0	NA	NA	0	NA	NA	0	0	NA	NA	NA	NA	NA	0	0
P75568	Y101_MYCPN	Uncharacterized protein MPN_101		MPN_101	C09_orf428V	428	1	48	0.11215	N	Y	10	NA	NA	0	NA	NA	0	0	NA	NA	NA	NA	NA	0	0
P75569	PTG3C_MYCPN	PTS system glucose-specific EIICBA component	ptsG	MPN_207	MP624	940	4	257	0.273404	E	N	17	2	4	4	0	0	8	0	300	954.7	2.29e-05	0.194	12.44	0	1
P75570	Y206_MYCPN	Uncharacterized protein MPN_206		MPN_206	GT9_orf113	113	1	113	1	E	N	0	NA	NA	0	NA	NA	0	0	NA	NA	NA	NA	NA	0	0
P75571	Y205_MYCPN	Uncharacterized protein MPN_205		MPN_205	GT9_orf438V	438	0	0	0	N	Y	5	NA	NA	0	NA	NA	0	0	NA	NA	NA	NA	NA	0	0
P75572	Y204_MYCPN	UPF0134 protein MPN_204		MPN_204	GT9_orf148	148	1	31	0.209459	N	N	0	NA	NA	3	NA	NA	0	0	NA	NA	NA	NA	NA	0	0
P75575	RL22_MYCPN	Large ribosomal subunit protein uL22	rplV	MPN_170	MP661	159	0	0	0	E	N	3	1	0	0	0	0	0	0	27.42	308.7	2.93e-05	0.0623	11.66	0	0
P75576	RS19_MYCPN	Small ribosomal subunit protein uS19	rpsS	MPN_169	MP662	87	0	0	0	E	N	4	0	1	23	0	0	0	0	19.77	NA	NA	NA	NA	0	0
P75577	RL2_MYCPN	Large ribosomal subunit protein uL2	rplB	MPN_168	MP663	287	0	0	0	E	N	7	0	0	2	0	0	0	0	36.77	422	2.75e-05	0.12	8.58	0	0
P75578	RL23_MYCPN	Large ribosomal subunit protein uL23	rplW	MPN_167	MP664	237	1	140	0.590717	E	N	3	0	3	13	0	3	0	0	27.2	216.2	2.94e-05	0.0811	6.17	0	0
P75579	RL4_MYCPN	Large ribosomal subunit protein uL4	rplD	MPN_166	MP665	212	0	0	0	E	N	1	0	4	14	0	0	0	0	25.86	463.4	2.97e-05	0.182	14.74	0	0
P75580	RL3_MYCPN	Large ribosomal subunit protein uL3	rplC	MPN_165	MP666	287	1	66	0.229965	E	N	11	0	2	16	0	1	0	0	29.87	224.9	2.87e-05	0.0664	4.62	0	0
P75581	RS10_MYCPN	Small ribosomal subunit protein uS10	rpsJ	MPN_164	MP667	108	0	0	0	E	N	5	0	2	0	0	0	0	0	27.16	353.6	2.94e-05	0.0976	7.46	0	0
P75582	Y163_MYCPN	Uncharacterized protein MG149.1 homolog		MPN_163	MP668	136	1	42	0.308824	E	N	0	0	0	0	0	0	0	0	300	108.5	2.29e-05	0.105	1.98	0	1
P75583	Y162_MYCPN	Uncharacterized lipoprotein MG149 homolog		MPN_162	MP669	320	2	256	0.8	F	N	3	0	0	0	0	0	3	0	9.86	248.7	4.18e-05	0.144	5.65	0	1
P75584	Y161_MYCPN	Uncharacterized protein MG148 homolog		MPN_161	MP670	445	0	0	0	F	N	6	0	6	0	0	0	0	0	16.26	155.5	3.41e-05	0.205	10.62	0	0
P75585	Y160_MYCPN	Uncharacterized protein MG147 homolog		MPN_160	MP671	377	1	139	0.3687	E	N	0	NA	NA	0	NA	NA	0	0	NA	10.2	NA	NA	NA	0	1
P75586	Y159_MYCPN	UPF0053 protein MG146 homolog		MPN_159	MP672	424	0	0	0	F	N	0	0	0	0	0	0	0	0	28.72	33.5	2.9e-05	0.0362	3.19	0	1
P75587	RIBF_MYCPN	Bifunctional riboflavin kinase/FMN adenylyltransferase	ribF	MPN_158	MP673	269	0	0	0	E	N	1	0	0	2	0	0	0	0	38.63	9.6	2.73e-05	0.0081	0.82	0	0
P75588	Y157_MYCPN	Uncharacterized protein MG144 homolog		MPN_157	MP674	402	1	269	0.669154	E	N	3	0	3	0	0	3	3	0	15.03	159	3.51e-05	0.0634	5.31	0	1
P75589	RBFA_MYCPN	Ribosome-binding factor A	rbfA	MPN_156	MP675	116	1	42	0.362069	E	N	0	0	0	2	0	0	0	0	9.94	46.1	4.17e-05	0.0384	4.35	0	0
P75590	IF2_MYCPN	Translation initiation factor IF-2	infB	MPN_155	MP676	617	0	0	0	E	N	5	0	4	11	0	0	0	0	39.64	231.8	2.72e-05	0.14	14.68	0	0
P75591	NUSA_MYCPN	Transcription termination/antitermination protein NusA	nusA	MPN_154	MP677	540	1	163	0.301852	E	N	9	0	3	3	0	1	2	0	20.81	484.9	3.16e-05	0.394	29.22	0	0
P75592	Y100_MYCPN	UPF0134 protein MPN_100		MPN_100	MP054	183	1	33	0.180328	N	N	0	NA	NA	3	NA	NA	0	0	NA	NA	NA	NA	NA	0	0
P75593	Y099_MYCPN	Putative adhesin P1-like protein MPN_099		MPN_099	MP055	347	0	0	0	N	Y	5	NA	NA	2	NA	NA	0	0	NA	NA	NA	NA	NA	0	0
P75594	Y098_MYCPN	Uncharacterized lipoprotein MPN_098		MPN_098	MP056	147	1	31	0.210884	N	N	0	NA	NA	0	NA	NA	0	0	NA	NA	NA	NA	NA	0	0
P75595	Y097_MYCPN	Uncharacterized lipoprotein MPN_097		MPN_097	MP057	541	2	127	0.23475	N	N	1	NA	NA	3	NA	NA	0	0	NA	NA	NA	NA	NA	0	1
P75596	Y096_MYCPN	Uncharacterized protein MPN_096		MPN_096	MP058	264	0	0	0	N	N	0	0	0	0	0	0	0	0	300	NA	NA	NA	NA	0	1
P75597	Y095_MYCPN	Uncharacterized protein MPN_095		MPN_095	MP059	254	0	0	0	N	N	0	NA	NA	2	NA	NA	0	0	300	7.9	2.29e-05	0.00569	0.25	0	1
P75598	Y094_MYCPN	UPF0134 protein MPN_094		MPN_094	MP060	140	0	0	0	N	N	0	NA	NA	5	NA	NA	0	0	NA	NA	NA	NA	NA	0	0
P75599	Y093_MYCPN	Putative MgpC-like protein MPN_093		MPN_093	MP061	301	0	0	0	N	Y	0	NA	NA	0	NA	NA	0	0	NA	NA	NA	NA	NA	0	0
P75600	Y092_MYCPN	Putative MgpC-like protein MPN_092		MPN_092	MP062	173	1	173	1	N	N	0	NA	NA	0	NA	NA	0	0	NA	NA	NA	NA	NA	0	0
P75602	Y091_MYCPN	Uncharacterized protein MPN_091		MPN_091	MP064	138	1	138	1	N	N	0	NA	NA	4	NA	NA	0	0	NA	NA	NA	NA	NA	0	0
P75603	Y090_MYCPN	Uncharacterized protein MPN_090		MPN_090	MP065	329	3	267	0.81155	N	N	0	0	0	0	0	0	0	0	197.22	36.1	2.33e-05	0.0314	3.27	0	1
P75604	T1SA_MYCPN	Putative type I specificity subunit S.MpnORF89P		MPN_089	MP066	335	0	0	0	N	N	0	NA	NA	4	NA	NA	0	0	NA	NA	NA	NA	NA	0	0
P75605	Y088_MYCPN	Uncharacterized protein MPN_088		MPN_088	MP067	101	1	101	1	N	N	0	NA	NA	5	NA	NA	0	0	NA	NA	NA	NA	NA	0	0
P75606	Y087_MYCPN	Uncharacterized protein MPN_087		MPN_087	MP068	150	1	150	1	N	N	0	NA	NA	0	NA	NA	0	0	NA	NA	NA	NA	NA	0	1
P75607	Y086_MYCPN	Uncharacterized protein MPN_086		MPN_086	MP069	105	0	0	0	N	N	0	NA	NA	0	NA	NA	0	0	NA	NA	NA	NA	NA	0	1
P75608	Y085_MYCPN	Uncharacterized protein MPN_085		MPN_085	MP070	440	1	440	1	N	N	0	NA	NA	0	NA	NA	0	0	NA	5.1	NA	NA	NA	0	1
P75609	Y084_MYCPN	Uncharacterized lipoprotein MPN_084		MPN_084	MP071	524	1	39	0.0744275	N	N	0	0	0	0	0	0	0	0	3.13	43.8	8.38e-05	0.0528	2.38	0	1
P75610	Y083_MYCPN	Uncharacterized lipoprotein MPN_083		MPN_083	MP072	533	2	89	0.166979	F	N	3	0	0	4	0	0	2	0	9.91	36.6	4.17e-05	0.0139	0.79	0	1
P75611	TKT_MYCPN	Transketolase	tkt	MPN_082	MP073	648	0	0	0	F	N	11	0	4	0	0	0	0	0	300	341.9	2.29e-05	0.129	9.63	0	0
P75612	Y081_MYCPN	Putative ABC transporter ATP-binding protein MG065 homolog		MPN_081	MP074	465	1	51	0.109677	E	N	0	0	0	4	0	0	0	0	37.02	34	2.75e-05	0.164	20.85	0	0
P75613	Y080_MYCPN	Uncharacterized ABC transporter permease MG064 homolog		MPN_080	MP075	1386	5	286	0.206349	E	N	5	0	0	0	0	0	3	0	31.53	23.6	2.84e-05	0.122	8.89	0	1
P78003	METK_MYCPN	S-adenosylmethionine synthase	metK	MPN_060	MP094	383	0	0	0	E	N	0	0	0	7	0	0	0	0	40.68	61.7	2.7e-05	0.0836	5	0	0
P78004	DNAJ_MYCPN	Chaperone protein DnaJ	dnaJ	MPN_021	MP133	390	1	52	0.133333	E	N	8	0	3	8	0	0	0	0	114.37	247.9	2.4e-05	0.0724	4.21	0	0
P78005	Y009_MYCPN	Uncharacterized metal-dependent hydrolase MPN_009		MPN_009	D12_orf261	261	0	0	0	F	N	0	0	0	5	0	0	0	0	14.54	17.7	3.55e-05	0.084	9.95	0	0
P78006	RL34_MYCPN	Large ribosomal subunit protein bL34	rpmH	MPN_682	MP160	48	0	0	0	E	N	1	NA	NA	0	NA	NA	0	0	NA	375.2	NA	NA	NA	0	0
P78007	LDH_MYCPN	L-lactate dehydrogenase	ldh	MPN_674	MP168	312	0	0	0	E	N	18	0	9	6	0	0	0	0	102.43	1467.7	2.42e-05	0.485	33.27	0	0
P78008	MTLD_MYCPN	Mannitol-1-phosphate 5-dehydrogenase	mtlD	MPN_652	MP190	364	0	0	0	N	N	0	0	0	1	0	0	0	0	96.56	6.2	2.43e-05	0.0879	5.25	0	0
P78009	EFTS_MYCPN	Elongation factor Ts	tsf	MPN_631	MP211	298	0	0	0	E	N	6	0	9	1	0	0	0	0	46.18	953.4	2.65e-05	0.362	13.15	0	0
P78010	TPIS_MYCPN	Triosephosphate isomerase	tpiA	MPN_629	MP213	244	0	0	0	E	N	0	1	1	4	0	0	0	0	97.53	425.5	2.43e-05	0.189	12.48	0	0
P78011	GLYA_MYCPN	Serine hydroxymethyltransferase	glyA	MPN_576	MP266	406	0	0	0	E	N	3	0	5	0	0	0	0	0	108.98	159.4	2.41e-05	0.0532	2.71	0	0
P78012	CH60_MYCPN	Chaperonin GroEL	groEL	MPN_573	MP269	543	0	0	0	E	N	46	0	15	18	0	0	0	0	285.58	1029.3	2.3e-05	0.204	13.01	0	0
P78013	RPOB_MYCPN	DNA-directed RNA polymerase subunit beta	rpoB	MPN_516	MP326	1391	0	0	0	E	N	44	0	8	22	0	0	0	0	29.73	968.4	2.88e-05	0.301	18.81	0	0
P78014	RECA_MYCPN	Protein RecA	recA	MPN_490	MP352	336	0	0	0	F	N	0	0	0	5	0	0	0	0	9.37	6.7	4.28e-05	0.0324	1.12	0	0
P78015	RL331_MYCPN	Large ribosomal subunit protein bL33A	rpmG1	MPN_471	MP370	53	0	0	0	E	N	0	NA	NA	1	NA	NA	0	0	NA	NA	NA	NA	NA	0	0
P78016	PARE_MYCPN	DNA topoisomerase 4 subunit B	parE	MPN_122	MP032	635	0	0	0	E	N	7	0	0	2	0	0	0	0	8.75	44	4.43e-05	0.0564	2.71	0	0
P78017	GRPE_MYCPN	Protein GrpE	grpE	MPN_120	MP034	217	0	0	0	E	N	3	0	5	1	0	0	0	0	49.82	774.5	2.62e-05	0.381	19.61	0	0
P78018	PGK_MYCPN	Phosphoglycerate kinase	pgk	MPN_429	MP412	409	0	0	0	E	N	6	1	7	3	0	0	0	0	71.2	208.5	2.5e-05	0.0205	1.56	0	0
P78019	GREA_MYCPN	Transcription elongation factor GreA	greA	MPN_401	MP437	160	0	0	0	E	N	3	0	3	3	0	0	0	0	10.53	1371.7	4.06e-05	0.672	40.62	0	0
P78020	RL31_MYCPN	Large ribosomal subunit protein bL31	rpmE	MPN_360	MP476	97	0	0	0	E	N	0	0	1	2	0	0	0	0	7.29	173.9	4.87e-05	0.0369	1.58	0	0
P78021	DNLJ_MYCPN	DNA ligase	ligA	MPN_357	MP479	658	0	0	0	E	N	1	0	0	2	0	0	0	0	25.71	66.7	2.98e-05	0.046	3.01	0	0
P78022	SIGA_MYCPN	RNA polymerase sigma factor SigA	sigA	MPN_352	MP484	499	2	125	0.250501	E	N	12	0	1	11	0	1	8	0	9.5	359.5	4.26e-05	0.114	8.33	0	0
P78023	RL20_MYCPN	Large ribosomal subunit protein bL20	rplT	MPN_117	MP037	127	0	0	0	F	N	6	0	0	1	0	0	0	0	23.83	299.3	3.04e-05	0.0591	3.96	0	0
P78024	IF3_MYCPN	Translation initiation factor IF-3	infC	MPN_115	MP039	201	1	33	0.164179	E	N	7	0	1	9	0	0	2	0	19.46	266.7	3.22e-05	0.0301	1.8	0	0
P78025	LON_MYCPN	Lon protease	lon	MPN_332	MP504	795	2	103	0.12956	E	N	15	0	2	1	0	1	3	1	13.51	750	3.66e-05	0.182	11.74	0	0
P78026	RL21_MYCPN	Large ribosomal subunit protein bL21	rplU	MPN_325	MP511	100	0	0	0	E	N	3	0	3	0	0	0	0	0	25.74	211.7	2.98e-05	0.0148	1.11	0	0
P78027	RIR1_MYCPN	Ribonucleoside-diphosphate reductase subunit alpha	nrdE	MPN_324	MP512	721	0	0	0	N	N	8	1	9	7	0	0	0	0	300	405.8	2.29e-05	0.0495	3.91	0	0
P78028	DYR_MYCPN	Dihydrofolate reductase	folA	MPN_321	MP515	160	0	0	0	E	N	2	1	4	7	0	0	0	0	300	109	2.29e-05	0.0155	2.23	0	0
P78029	TYSY_MYCPN	Thymidylate synthase	thyA	MPN_320	MP516	287	0	0	0	N	N	4	0	4	6	0	0	0	0	300	108.5	2.29e-05	0.0211	1.37	0	0
P78030	ARCL_MYCPN	Carbamate kinase-like protein		MPN_307	F10_orf309	309	0	0	0	N	N	0	0	0	4	0	0	0	0	17.81	5.6	3.31e-05	0.00317	0.24	0	0
P78031	KPYK_MYCPN	Pyruvate kinase	pyk	MPN_303	MP533	508	0	0	0	E	N	6	0	7	6	0	0	0	0	180.97	69.7	2.34e-05	0.0197	1.47	0	0
P78032	TOP1_MYCPN	DNA topoisomerase 1	topA	MPN_261	MP572	711	0	0	0	E	N	4	0	10	12	0	0	0	0	21.39	359.2	3.13e-05	0.147	6.05	0	0
P78033	G6PI_MYCPN	Glucose-6-phosphate isomerase	pgi	MPN_250	MP582	430	0	0	0	E	N	2	0	4	11	0	0	0	0	113.96	671.2	2.4e-05	0.392	19.92	0	0
P78034	PTH_MYCPN	Peptidyl-tRNA hydrolase	pth	MPN_221	MP610	188	0	0	0	E	N	1	0	0	7	0	0	0	0	300	68.2	2.29e-05	0.0392	5.31	0	0
P78035	RL1_MYCPN	Large ribosomal subunit protein uL1	rplA	MPN_220	MP611	226	0	0	0	E	N	11	0	2	12	0	0	0	0	27.11	652.9	2.94e-05	0.195	10.53	0	0
P78036	ATCL_MYCPN	Probable cation-transporting P-type ATPase	pacL	MPN_209	MP622	872	0	0	0	E	N	0	0	0	3	0	0	0	0	18.91	33.2	3.25e-05	0.0242	2.5	0	1
Q11132	MAP1_MYCPN	Methionine aminopeptidase	map	MPN_186	MP645	248	0	0	0	E	N	0	0	0	0	0	0	0	0	23.19	57.6	3.06e-05	0.00961	0.54	0	0
Q50284	Y203_MYCPN	Putative adhesin P1-like protein MPN_203		MPN_203	GT9_orf127	127	1	43	0.338583	N	N	0	NA	NA	2	NA	NA	0	0	NA	NA	NA	NA	NA	0	0
Q50286	Y202_MYCPN	Putative adhesin P1-like protein MPN_202		MPN_202	GT9_orf313	313	1	78	0.249201	N	N	2	NA	NA	0	NA	NA	0	0	NA	NA	NA	NA	NA	0	0
Q50287	T1SF_MYCPN	Putative type I specificity subunit S.MpnORF201P		MPN_201	GT9_orf238	238	0	0	0	N	N	1	NA	NA	0	NA	NA	0	0	NA	NA	NA	NA	NA	0	0
Q50288	Y200_MYCPN	Uncharacterized lipoprotein MPN_200		MPN_200	GT9_orf798	798	2	72	0.0902256	N	N	6	0	0	3	0	0	1	0	300	130.1	2.29e-05	0.132	5.33	0	1
Q50289	Y199_MYCPN	Uncharacterized lipoprotein MPN_199		MPN_199	GT9_orf760	760	4	157	0.206579	E	N	0	0	0	0	0	0	0	0	20.23	11.1	3.18e-05	0.0196	1.8	0	1
Q50290	MTM1_MYCPN	Type II methyltransferase M.MpnI	mte1	MPN_198	GT9_orf319V	319	0	0	0	E	N	0	NA	NA	0	NA	NA	0	0	13.61	7.7	3.65e-05	0.0186	1.63	0	0
Q50291	TRUA_MYCPN	tRNA pseudouridine synthase A	truA	MPN_196	MP635	243	0	0	0	F	N	0	0	0	0	0	0	0	0	16.84	12.4	3.37e-05	0.0155	1.36	0	0
Q50292	Y195_MYCPN	Uncharacterized protein MG181 homolog		MPN_195	GT9_orf434	434	2	191	0.440092	E	N	0	0	0	4	0	0	0	0	300	22.5	2.29e-05	0.0139	1.04	0	1
Q50293	ECFA2_MYCPN	Energy-coupling factor transporter ATP-binding protein EcfA2	ecfA2	MPN_194	GT9_orf303	303	0	0	0	E	N	3	0	0	2	0	0	0	0	37.95	79.5	2.74e-05	0.0634	4.8	0	1
Q50294	ECFA1_MYCPN	Energy-coupling factor transporter ATP-binding protein EcfA1	ecfA1	MPN_193	GT9_orf274	274	0	0	0	E	N	5	1	2	0	0	0	0	0	43.23	82.8	2.68e-05	0.0364	4.04	0	1
Q50295	RPOA_MYCPN	DNA-directed RNA polymerase subunit alpha	rpoA	MPN_191	MP640	327	0	0	0	E	N	0	0	4	31	0	0	0	0	31.5	1146	2.84e-05	0.229	9.37	0	0
Q50296	RS11_MYCPN	Small ribosomal subunit protein uS11	rpsK	MPN_190	MP641	121	0	0	0	E	N	3	0	0	0	0	0	0	0	27.45	342.5	2.93e-05	0.0982	4.38	0	0
Q50297	RS13_MYCPN	Small ribosomal subunit protein uS13	rpsM	MPN_189	MP642	124	0	0	0	E	N	3	0	1	24	0	0	0	0	26.2	251.8	2.97e-05	0.0781	5.6	0	0
Q50298	IF1_MYCPN	Translation initiation factor IF-1	infA	MPN_187	MP644	78	0	0	0	E	N	2	0	0	7	0	0	0	0	12.36	113.9	3.79e-05	0.0549	5.34	0	0
Q50299	KAD_MYCPN	Adenylate kinase	adk	MPN_185	MP646	215	0	0	0	E	N	4	0	0	5	0	0	0	0	25.58	201.8	2.98e-05	0.147	30.9	0	0
Q50300	RL15_MYCPN	Large ribosomal subunit protein uL15	rplO	MPN_183	MP648	151	0	0	0	E	N	6	0	2	0	0	0	0	0	22.2	814.7	3.1e-05	0.254	23.81	0	0
Q50301	RS5_MYCPN	Small ribosomal subunit protein uS5	rpsE	MPN_182	MP649	219	1	62	0.283105	E	N	9	0	1	23	0	0	4	0	26.6	164.8	2.95e-05	0.0401	3.03	0	0
Q50302	RL18_MYCPN	Large ribosomal subunit protein uL18	rplR	MPN_181	MP650	116	0	0	0	E	N	0	0	0	0	0	0	0	0	29.95	549.3	2.87e-05	0.168	9.62	0	0
Q50303	RL6_MYCPN	Large ribosomal subunit protein uL6	rplF	MPN_180	MP651	184	0	0	0	E	N	7	0	4	2	0	0	0	0	24.18	673.5	3.03e-05	0.173	13.76	0	0
Q50304	RS8_MYCPN	Small ribosomal subunit protein uS8	rpsH	MPN_179	MP652	142	0	0	0	E	N	4	0	0	22	0	0	0	0	28.26	230.3	2.91e-05	0.0576	4.43	0	0
Q50305	RS14Z_MYCPN	Small ribosomal subunit protein uS14	rpsZ	MPN_178	MP653	61	0	0	0	E	N	0	0	0	22	0	0	0	0	NA	173.9	NA	NA	NA	0	0
Q50306	RL5_MYCPN	Large ribosomal subunit protein uL5	rplE	MPN_177	MP654	180	0	0	0	E	N	5	0	1	10	0	0	0	0	25.51	448.3	2.99e-05	0.16	8.23	0	0
Q50307	RL24_MYCPN	Large ribosomal subunit protein uL24	rplX	MPN_176	MP655	111	0	0	0	E	N	6	0	0	6	0	0	0	0	19.98	774.7	3.19e-05	0.209	23.96	0	0
Q50308	RL14_MYCPN	Large ribosomal subunit protein uL14	rplN	MPN_175	MP656	122	0	0	0	E	N	5	0	1	0	0	0	0	0	31.46	240.6	2.84e-05	0.0546	8.82	0	0
Q50309	RS17_MYCPN	Small ribosomal subunit protein uS17	rpsQ	MPN_174	MP657	85	0	0	0	E	N	6	0	0	5	0	0	0	0	24.93	273.7	3e-05	0.0679	3.91	0	0
Q50310	RL29_MYCPN	Large ribosomal subunit protein uL29	rpmC	MPN_173	MP658	111	0	0	0	E	N	4	0	0	6	0	0	0	0	24.41	219	3.02e-05	0.0466	5.78	0	0
Q50312	DNAJL_MYCPN	DnaJ-like protein MG002 homolog		MPN_002	MP152	309	2	93	0.300971	F	N	0	0	0	7	0	0	0	0	10.95	23.3	3.99e-05	0.0216	1.24	0	0
Q50313	DPO3B_MYCPN	Beta sliding clamp	dnaN	MPN_001	MP153	380	0	0	0	E	N	2	0	4	3	0	0	0	0	121.46	699.3	2.39e-05	0.267	18.44	0	0
Q50314	PARA_MYCPN	ParA family protein MPN_688		MPN_688	MP154	270	0	0	0	F	N	5	1	2	5	0	0	0	0	300	137.1	2.29e-05	0.0767	2.59	0	0
Q50315	Y687_MYCPN	Uncharacterized protein MPN_687		MPN_687	K05_orf250	250	1	209	0.836	E	N	1	0	0	0	0	0	0	0	7.41	121	4.83e-05	0.131	13.03	0	0
Q50316	Y685_MYCPN	Putative ABC transporter ATP-binding protein MG468.1 homolog		MPN_685	K05_orf284	284	0	0	0	E	N	4	0	0	10	0	0	0	0	11.12	184.6	3.96e-05	0.0304	1.56	0	0
Q50325	Y605_MYCPN	Uncharacterized protein MG406 homolog		MPN_605	C12_orf157L	157	1	32	0.203822	E	N	0	NA	NA	0	NA	NA	0	0	NA	13.5	NA	NA	NA	0	1
Q50326	ATP6_MYCPN	ATP synthase subunit a	atpB	MPN_604	MP238	293	2	145	0.494881	E	N	0	0	0	0	0	0	0	0	300	31.6	2.29e-05	0.00595	0.82	0	1
Q50327	ATPF_MYCPN	ATP synthase subunit b	atpF	MPN_602	MP240	207	0	0	0	E	N	1	0	1	3	0	0	0	0	300	100.6	2.29e-05	0.0226	2.19	0	1
Q50328	ATPD_MYCPN	ATP synthase subunit delta	atpH	MPN_601	MP241	178	0	0	0	E	N	0	0	0	0	0	0	0	0	300	43.8	2.29e-05	0.0204	1.03	0	1
Q50329	ATPA_MYCPN	ATP synthase subunit alpha	atpA	MPN_600	MP242	518	0	0	0	E	N	11	0	5	3	0	0	0	0	300	332.8	2.29e-05	0.116	5.36	0	1
Q50330	ATPG_MYCPN	ATP synthase gamma chain	atpG	MPN_599	MP243	279	0	0	0	E	N	1	0	1	4	0	0	0	0	300	53.8	2.29e-05	0.0193	1.66	0	1
Q50331	ATPB_MYCPN	ATP synthase subunit beta	atpD	MPN_598	MP244	475	0	0	0	E	N	15	1	1	4	0	0	0	0	300	659.3	2.29e-05	0.193	11.24	0	1
Q50332	ATPE_MYCPN	ATP synthase epsilon chain	atpC	MPN_597	MP245	133	0	0	0	F	N	0	0	0	0	0	0	0	0	300	44.7	2.29e-05	0.0218	0.86	0	1
Q50333	Y596_MYCPN	Uncharacterized protein MG397 homolog		MPN_596	D02_orf569	569	0	0	0	N	N	0	0	0	3	0	0	0	0	NA	11.1	NA	NA	NA	0	0
Q50334	Y593_MYCPN	Uncharacterized protein MPN_593		MPN_593	D02_orf122b	122	1	40	0.327869	N	N	0	NA	NA	2	NA	NA	0	0	NA	18.5	NA	NA	NA	0	1
Q50335	Y592_MYCPN	Uncharacterized lipoprotein MPN_592		MPN_592	D02_orf521	521	1	94	0.180422	N	N	4	0	0	5	0	0	0	0	30.65	32.6	2.86e-05	0.00585	0.46	0	1
Q50336	Y591_MYCPN	Uncharacterized protein MPN_591		MPN_591	D02_orf353V	353	3	124	0.351275	N	N	0	0	0	0	0	0	0	0	58.87	NA	NA	NA	NA	0	0
Q50337	Y590_MYCPN	Uncharacterized lipoprotein MPN_590		MPN_590	D02_orf217L	217	1	76	0.35023	N	N	0	NA	NA	5	NA	NA	0	0	NA	NA	NA	NA	NA	0	1
Q50338	Y589_MYCPN	Uncharacterized protein MPN_589		MPN_589	D02_orf157L	157	1	91	0.579618	N	N	0	NA	NA	0	NA	NA	0	0	NA	NA	NA	NA	NA	0	0
Q50339	Y588_MYCPN	Uncharacterized lipoprotein MPN_588		MPN_588	D02_orf531	531	2	105	0.19774	N	N	0	0	0	0	0	0	0	0	300	2.9	2.29e-05	0.00186	0.08	0	1
Q50341	MGP3_MYCPN	Mgp-operon protein 3		MPN_142	MP012	1218	3	234	0.192118	N	Y	33	0	0	6	0	0	9	1	14.6	172.6	3.55e-05	0.0171	2.43	0	1
Q50360	HMW3_MYCPN	Cytadherence high molecular weight protein 3	hmw3	MPN_452	MP389	672	1	540	0.803571	E	Y	16	0	3	3	0	1	8	1	14.93	136.1	3.52e-05	0.0337	2.52	1	1
Q50361	Y451_MYCPN	Uncharacterized protein MG316 homolog		MPN_451	H08_orf369	369	2	108	0.292683	N	N	0	NA	NA	0	NA	NA	0	0	NA	NA	NA	NA	NA	0	1
Q50362	Y450_MYCPN	Uncharacterized protein MG315 homolog		MPN_450	H08_orf314	314	0	0	0	E	N	0	0	0	9	0	0	0	0	17.6	14.9	3.32e-05	0.0184	0.87	0	0
Q50363	Y449_MYCPN	Uncharacterized protein MG314 homolog		MPN_449	H08_orf448	448	3	289	0.645089	E	N	0	0	0	0	0	0	0	0	3.28	126.8	8.11e-05	0.184	10.13	0	0
Q50364	Y448_MYCPN	Uncharacterized protein MG313 homolog		MPN_448	H08_orf263	285	0	0	0	E	N	0	NA	NA	0	NA	NA	0	0	NA	NA	NA	NA	NA	0	0
Q50365	HMW1_MYCPN	Cytadherence high molecular weight protein 1	hmw1	MPN_447	MP394	1018	4	751	0.737721	N	Y	5	1	4	0	1	1	3	1	43.07	288.2	2.68e-05	0.0638	3.06	1	1
Q59547	RL17_MYCPN	Large ribosomal subunit protein bL17	rplQ	MPN_192	MP639	124	0	0	0	E	N	6	0	0	9	0	0	0	0	35.32	110.4	2.78e-05	0.0318	6.49	0	0
Q59548	SECY_MYCPN	Protein translocase subunit SecY	secY	MPN_184	MP647	477	1	32	0.067086	E	N	0	0	1	0	0	0	0	0	16.79	70.2	3.38e-05	0.0449	2.5	0	1
Q59549	DNAA_MYCPN	Chromosomal replication initiator protein DnaA	dnaA	MPN_686	MP156	439	0	0	0	E	N	4	0	0	5	0	0	0	0	70.86	149.7	2.5e-05	0.16	5.03	0	1
Q59550	ATPL_MYCPN	ATP synthase subunit c	atpE	MPN_603	MP239	105	0	0	0	E	N	1	NA	NA	0	NA	NA	0	0	300	12	2.29e-05	0.00229	0.1	0	1
Q9EXC9	Y254_MYCPN	Protein MG115 homolog		MPN_254	A65_orf157	157	0	0	0	E	N	2	0	0	7	0	0	0	0	127.17	214	2.38e-05	0.0883	2.12	0	0
Q9EXD0	SECG_MYCPN	Probable protein-export membrane protein SecG	secG	MPN_242	MP589.1	76	0	0	0	E	N	0	NA	NA	0	NA	NA	0	0	NA	NA	NA	NA	NA	0	1
Q9EXD1	Y270_MYCPN	Uncharacterized protein MG131 homolog		MPN_270	MP563.1	95	1	41	0.431579	E	N	0	NA	NA	0	NA	NA	0	0	NA	NA	NA	NA	NA	0	1
Q9EXD2	Y272_MYCPN	Uncharacterized protein MPN_272		MPN_272	A65_orf94	93	0	0	0	N	N	0	0	0	0	0	0	0	0	59.31	99.4	2.55e-05	0.0612	1.67	0	0
Q9EXD3	Y377_MYCPN	Uncharacterized protein MPN_377		MPN_377	A19_orf74	74	1	31	0.418919	F	N	7	1	5	1	1	2	7	0	27.01	NA	NA	NA	NA	0	0
Q9EXD4	Y388_MYCPN	Uncharacterized protein MG269.1 homolog		MPN_388	MP449.1	128	0	0	0	F	N	0	0	1	4	0	0	0	0	61.89	224.5	2.54e-05	0.0308	0.95	0	0
Q9EXD5	Y412_MYCPN	Uncharacterized protein MPN_412		MPN_412	A05_orf278	278	0	0	0	N	N	0	NA	NA	0	NA	NA	0	0	NA	NA	NA	NA	NA	0	0
Q9EXD6	Y413_MYCPN	Uncharacterized protein MPN_413		MPN_413	A05_orf139	139	1	139	1	N	N	0	NA	NA	3	NA	NA	0	0	NA	NA	NA	NA	NA	0	0
Q9EXD7	Y482_MYCPN	UPF0154 protein MG335.1 homolog		MPN_482	MP359.1	73	0	0	0	E	N	2	0	0	0	0	0	0	0	39.58	41.5	2.72e-05	0.0186	0.56	0	0
Q9EXD8	ULAB_MYCPN	Ascorbate-specific PTS system EIIB component	ulaB	MPN_495	MP347.1	95	0	0	0	N	N	0	0	0	0	0	0	0	0	66.4	187.3	2.52e-05	0.235	7.81	0	0
