# Supplementary material for: Systematic analysis of structural disorder in the minimal proteome of Mycoplasma pneumoniae
Source: Microbiol Spectr. 2025 Jun 18;13(8):e00968-25. doi: 10.1128/spectrum.00968-25 (PMC12323609; doi:10.1128/spectrum.00968-25)
Supplement: Table S3 — List of domains associated with IDRs. [file spectrum.00968-25-s0003.xlsx]

## Sheet: table_S3
Table S3. List of domains associated with IDRs, with information relative to localization within proteins.
Entry	Start	End	Domain
P75193	44	148	DUF31
P75194	28	273	DUF31
P75194	154	286	Peptidase_S7
P75195	41	302	DUF31
P75196	1	69	Peptidase_S7
P75196	2	56	DUF31
P75197	1	222	DUF31
P75198	44	388	DUF31
P75198	271	402	Peptidase_S7
P75199	24	265	DUF31
P75200	2	70	Peptidase_S7
P75200	2	53	DUF31
P75203	2	314	DUF31
P75203	197	333	Peptidase_S7
P75211	172	204	EAGR_box
P75211	230	262	EAGR_box
P75211	643	676	EAGR_box
P75211	857	890	EAGR_box
P75211	901	934	EAGR_box
P75211	952	985	EAGR_box
P75280	260	437	Lipoprotein_X
P75280	641	773	Lipoprotein_10
P75296	741	871	DUF3713
P75324	149	565	DUF5396
P75325	25	156	DUF5396
P75326	14	325	DUF5396
P75327	142	549	DUF5396
P75327	546	1001	DUF5396
P75334	659	775	DUF3713
P75338	197	314	DUF3713
P75341	54	174	DUF3713
P75342	715	833	DUF3713
P75354	6	63	DnaJ
P75354	222	255	EAGR_box
P75354	696	849	DnaJ_C
P75609	45	410	DUF31
P75609	290	431	Peptidase_S7
P75610	52	447	DUF31
P75610	332	466	Peptidase_S7
Q50289	313	497	Lipoprotein_X
Q50289	639	731	Lipoprotein_10
Q50335	104	443	DUF31
Q50335	334	455	Peptidase_S7
Q50336	1	279	DUF31
Q50336	171	291	Peptidase_S7
Q50337	79	216	DUF31
Q50338	1	122	DUF31
Q50338	14	134	Peptidase_S7
Q50339	75	444	DUF31
Q50339	324	464	Peptidase_S7
Q50365	104	136	EAGR_box
